# Supplementary material for: The Physiology and Proteomics of Drought Tolerance in Maize: Early Stomatal Closure as a Cause of Lower Tolerance to Short-Term Dehydration?
Source: PLoS One. 2012 Jun 13;7(6):e38017. doi: 10.1371/journal.pone.0038017 (PMC3374823; doi:10.1371/journal.pone.0038017)
Supplement: Table S1 — The list of identified proteins/ESTs and their classification to functional categories. Sheets “Proteins NCBInr” and “ESTs” show details to identification and quantification of all matching iTRAQ-labelled peptides characterized by tandem MS/MS. Yellow-labelled columns in these sheets show different ratios between genotypes 2023 and CE704 and/or cultivation conditions (C, control; S, stress). Blue-labelled collumns show the same ratios; however, in case the respective ratio was lower than 1, these ratios were expressed as –1/the respective ratio. Green-labelled column shows derived ratio reflecting difference in the response of both genotypes to drought stress. Functional categories sheets present only proteins, in which the absolute values of any of the following ratios (or –1/the respective ratio) exceeded 2: 2023S/2023C and CE704S/CE704C ratios reflecting stress-induced responses in individual genotypes, the derived ratio (CE704S/CE704C)/(2023S/2023C) reflecting difference in the response of both genotypes to drought stress. (XLS) [file pone.0038017.s001.xls]

## Sheet: Proteins NCBInr
Rank	Protein Name	Accession Number	Protein MW	Protein PI	Peptide Count	Total Ion Score	Total Ion Score C.I. %	Best Ion Score	Best Ion Score C.I. %	Avg iTRAQ ratio (115/114)	Avg iTRAQ ratio (116/114)	Avg iTRAQ ratio (117/114)	iTRAQ Peptides (115/114)	CE704C/2023C	CE704S/2023S	2023C/2023S	CE704C/CE704S	CE704C/2023C	CE704S/2023S	2023C/2023S	CE704C/CE704S	(CE704S/CE704C)/(2023S/2023C)
84	RAB-17 protein=substrate for casein kinase 2 [Zea mays L.=maize, line W64 A, Peptide, 168 aa]	gi|239236	18984.5	9.13	3	371.56	100	175.2	100	0.706786	6.89907	11.4641	6	0.706786	1.66169	0.144947	0.0616521	-1.41486	1.66169	-6.89907	-16.22	2.35105
322	hypothetical protein [Zea mays]	gi|23928441	68889	8.99	1	21	96.6024	21	96.6024	0.726946	6.08078	9.4309	2	0.726946	1.55094	0.164453	0.0770813	-1.37562	1.55094	-6.08078	-12.9733	2.1335
115	heat shock protein 17.2 [Zea mays]	gi|162459222	19313.3	5.54	4	255.37	100	137.64	100	0.637227	4.52058	2.61819	4	0.637227	0.579171	0.221211	0.243385	-1.5693	-1.72661	-4.52058	-4.10872	-1.10024
225	glutathione S-transferase I	gi|168489	26120.6	5.44	1	80.44	100	80.44	100	1.1004	3.00129	1.91446	2	1.1004	0.637878	0.33319	0.574787	1.1004	-1.5677	-3.00129	-1.73978	-1.7251
94	heat shock protein26 [Zea mays]	gi|162461165	28136.6	7.88	6	315.24	100	133.31	100	0.63999	2.57579	2.52861	8	0.63999	0.981683	0.38823	0.2531	-1.56253	-1.01866	-2.57579	-3.95101	1.5339
167	subtilisin-chymotrypsin inhibitor homolog1 [Zea mays]	gi|162460972	8510.59	5.63	2	151.33	100	94.3	100	1.58842	2.55056	4.2346	3	1.58842	1.66026	0.39207	0.375105	1.58842	1.66026	-2.55056	-2.66592	1.04523
29	Heat shock protein 82	gi|729771	92877	4.99	12	755.23	100	100.34	100	0.715189	2.49458	1.81177	17	0.715189	0.726283	0.40087	0.394746	-1.39823	-1.37687	-2.49458	-2.53327	1.01551
119	low molecular weight heat shock protein precursor [Zea mays]	gi|162458147	25818.9	6.47	5	252.39	100	120.47	100	0.834897	2.41456	2.22245	7	0.834897	0.920437	0.414154	0.375665	-1.19775	-1.08644	-2.41456	-2.66195	1.10246
37	dehydrin [Zea mays]	gi|162461133	36609.2	5.51	7	639.59	100	129.7	100	0.678145	2.38887	3.09395	13	0.678145	1.29515	0.418608	0.219184	-1.47461	1.29515	-2.38887	-4.56237	1.90984
157	heat shock protein18f [Zea mays]	gi|162463382	19419.3	5.56	3	169.12	100	66.32	99.9999	0.710718	2.2989	3.37815	4	0.710718	1.46946	0.43499	0.210387	-1.40703	1.46946	-2.2989	-4.75315	2.06757
190	14-3-3-like protein	gi|112685	7377.55	3.86	1	117.87	100	117.87	100	0.804	2.26226	1.18596	1	0.804	0.524236	0.442035	0.677931	-1.24378	-1.90754	-2.26226	-1.47508	-1.53366
204	ribosomal protein S18 [Zea mays]	gi|11467213	23514.3	12.12	1	104.47	100	104.47	100	1.94416	2.18387	1.43481	2	1.94416	0.657005	0.457903	1.35499	1.94416	-1.52206	-2.18387	1.35499	-2.95912
217	chaperonin 60	gi|309557	68922.3	5.68	1	86.95	100	86.95	100	0.688165	2.17773	1.85252	2	0.688165	0.850664	0.459194	0.371475	-1.45314	-1.17555	-2.17773	-2.69197	1.23613
215	oxidoreductase [Zea mays]	gi|2950395	76614.3	7.21	1	89.14	100	89.14	100	1.2449	2.14197	2.77588	2	1.2449	1.29595	0.46686	0.448469	1.2449	1.29595	-2.14197	-2.22981	1.04101
155	dnaK-type molecular chaperone (clone pMON9508) - maize (fragment)	gi|283043	8039.86	4.56	2	170.66	100	98.55	100	0.974954	2.1214	2.60747	7	0.974954	1.22913	0.471387	0.373908	-1.02569	1.22913	-2.1214	-2.67445	1.2607
307	hypothetical protein ZeamMp166 [Zea mays subsp. mays]	gi|94502625	15907.2	11.65	1	24.63	98.5271	24.63	98.5271	1.90987	2.06988	2.38359	1	1.90987	1.15156	0.483119	0.801258	1.90987	1.15156	-2.06988	-1.24804	-1.65851
254	cystatin2 [Zea mays]	gi|162459564	17161.4	5.66	1	57	99.9991	57	99.9991	0.522141	2.05512	0.988962	1	0.522141	0.481219	0.48659	0.527968	-1.91519	-2.07806	-2.05512	-1.89405	-1.08504
180	heat shock protein18c [Zea mays]	gi|162459174	19563.3	5.33	3	131.9	100	66.32	99.9999	0.791993	2.01319	3.11561	4	0.791993	1.5476	0.496724	0.254201	-1.26264	1.5476	-2.01319	-3.93389	1.95406
336	HOX1B protein [Zea mays]	gi|162462826	85341.4	4.95	1	19.34	95.0207	19.34	95.0207	1.28626	1.94152	1.4225	1	1.28626	0.732673	0.515061	0.904229	1.28626	-1.36487	-1.94152	-1.10591	-1.75558
134	knotted1 induced1 [Zea mays]	gi|162464233	33013.4	8.59	2	211.85	100	165.77	100	1.02563	1.83403	1.23256	3	1.02563	0.67205	0.545246	0.832115	1.02563	-1.48799	-1.83403	-1.20176	-1.52613
243	mitochondrial chaperonin-60 [Zea mays]	gi|22250	68356.9	5.67	1	66.26	99.9999	66.26	99.9999	0.855532	1.81891	1.55037	1	0.855532	0.852366	0.549781	0.551823	-1.16886	-1.17321	-1.81891	-1.81217	-1.00371
82	14-3-3-like protein [Zea mays]	gi|162458469	31991.6	4.82	5	375.02	100	95.7	100	0.547758	1.73596	1.25643	9	0.547758	0.723768	0.576049	0.435962	-1.82562	-1.38166	-1.73596	-2.29378	1.32133
118	phospholipid transfer protein [Zea mays]	gi|162464433	12663.1	9.27	3	252.97	100	119.45	100	0.467572	1.68848	0.477106	6	0.467572	0.282566	0.592249	0.980017	-2.13871	-3.539	-1.68848	-1.02039	-1.65474
65	heat-shock protein 101 [Zea mays]	gi|162458166	108747	5.85	10	473.633	100	71.21	100	0.901243	1.66721	1.83743	15	0.901243	1.1021	0.599805	0.490491	-1.10958	1.1021	-1.66721	-2.03877	1.22287
172	Ferritin-2, chloroplast precursor (ZmFer2)	gi|29840837	30129.6	5.75	2	142.13	100	94.93	100	0.825554	1.63804	1.81635	4	0.825554	1.10886	0.610486	0.454513	-1.21131	1.10886	-1.63804	-2.20016	1.34317
9	heat shock protein hsp70	gi|224970	78530.2	5.26	17	1371.02	100	187.85	100	0.835618	1.59006	1.7714	33	0.835618	1.11404	0.628907	0.471728	-1.19672	1.11404	-1.59006	-2.11986	1.3332
313	calpain-like protein [Zea mays]	gi|20268662	251181	5.74	1	23.52	98.0982	23.52	98.0982	0.990816	1.57767	2.01778	1	0.990816	1.27896	0.633845	0.491042	-1.00927	1.27896	-1.57767	-2.03649	1.29082
137	aquaporin [Zea mays]	gi|29650727	31854.7	7.68	2	202.2	100	143.67	100	0.924085	1.5497	1.95959	3	0.924085	1.2645	0.645288	0.471569	-1.08215	1.2645	-1.5497	-2.12058	1.36838
315	ribosomal protein S7	gi|552740	20403.8	11.82	1	22.89	97.8013	22.89	97.8013	1.23135	1.53575	1.30264	1	1.23135	0.848213	0.651148	0.945268	1.23135	-1.17895	-1.53575	-1.0579	-1.45169
258	bundle sheath strands specific gene1 [Zea mays]	gi|162459268	16518	6.87	2	54.43	99.9985	27.59	99.255	0.830101	1.52648	1.68903	2	0.830101	1.10649	0.655104	0.491465	-1.20467	1.10649	-1.52648	-2.03473	1.33296
303	alpha-mannosidase [Zea mays]	gi|488131	12232.1	4.91	1	26.23	98.981	26.23	98.981	1.54038	1.52469	1.62372	1	1.54038	1.06495	0.655872	0.948671	1.54038	1.06495	-1.52469	-1.05411	-1.44643
154	calnexin [Zea mays]	gi|1181331	55816	4.8	2	174.486	100	102.17	100	0.500023	1.52338	1.08221	2	0.500023	0.710398	0.656433	0.462039	-1.99991	-1.40766	-1.52338	-2.16432	1.42073
89	Chlorophyll a-b binding protein 1, chloroplast precursor (LHCII type I CAB-1) (LHCP)	gi|115771	29763.2	5.14	6	334.14	100	96.82	100	1.18292	1.52328	1.61234	11	1.18292	1.05847	0.656477	0.733664	1.18292	1.05847	-1.52328	-1.36302	-1.11758
63	HIS4 (Histone H4) [Arabidopsis thaliana]	gi|15226944	12987.5	11.48	6	478.69	100	98.19	100	1.05238	1.51896	1.46474	9	1.05238	0.96431	0.658347	0.718474	1.05238	-1.03701	-1.51896	-1.39184	-1.09133
178	Chlorophyll a-b binding protein 48, chloroplast precursor (LHCII type I CAB-48) (LHCP)	gi|543938	30122.5	6.22	3	133.56	100	61.27	99.9997	1.13927	1.51589	1.26265	4	1.13927	0.83294	0.659678	0.902284	1.13927	-1.20057	-1.51589	-1.1083	-1.36776
173	ascorbate peroxidase2 [Zea mays]	gi|162457709	29836.6	5.28	2	141.01	100	91.6	100	1.10712	1.51215	1.34164	4	1.10712	0.887237	0.661308	0.825202	1.10712	-1.1271	-1.51215	-1.21182	-1.24783
86	sucrose synthase [Zea mays]	gi|162460741	99056.7	5.96	4	356.17	100	103.7	100	0.608905	1.49228	2.7263	5	0.608905	1.82693	0.670113	0.223344	-1.64229	1.82693	-1.49228	-4.47739	3.00036
195	plasma membrane intrinsic protein2 [Zea mays]	gi|162459653	32071.8	6.51	1	111.14	100	111.14	100	0.69465	1.4808	1.68865	1	0.69465	1.14036	0.675311	0.411364	-1.43957	1.14036	-1.4808	-2.43093	1.64164
312	DNA directed RNA polymerase [Zea mays]	gi|3341648	118025	8.63	1	23.63	98.1457	23.63	98.1457	0.550317	1.46836	0.849469	2	0.550317	0.578515	0.681032	0.647836	-1.81714	-1.72856	-1.46836	-1.5436	1.05124
301	sucrose synthase2 [Zea mays]	gi|162458268	98242.4	6.14	1	28.1	99.3375	28.1	99.3375	0.908914	1.46139	1.9207	1	0.908914	1.3143	0.684279	0.47322	-1.10021	1.3143	-1.46139	-2.11318	1.44601
20	Binding protein homolog1 [Zea mays]	gi|162457723	82256.1	5.1	14	974.32	100	144.74	100	0.871071	1.45233	1.85881	21	0.871071	1.27988	0.688549	0.468617	-1.14801	1.27988	-1.45233	-2.13394	1.46932
227	chloroplast SRP receptor cpFtsY precursor [Zea mays]	gi|164414409	42788.9	6.86	1	79.14	100	79.14	100	1.1842	1.44836	0.978047	1	1.1842	0.675278	0.690435	1.21078	1.1842	-1.48087	-1.44836	1.21078	-1.75365
11	Heat shock 70 kDa protein	gi|123593	78616.3	5.22	17	1328.91	100	187.85	100	0.852261	1.40033	1.59704	34	0.852261	1.14048	0.714119	0.533649	-1.17335	1.14048	-1.40033	-1.87389	1.33818
259	protein phosphatase 2C [Zea mays]	gi|162458043	33624.2	4.76	1	54.09	99.9983	54.09	99.9983	0.868033	1.39271	1.72165	2	0.868033	1.23619	0.718026	0.504188	-1.15203	1.23619	-1.39271	-1.98339	1.42412
339	serine threonine kinase [Zea mays]	gi|18092335	93614	8.03	1	18.6162	94.1177	19.58	95.2884	0.637328	1.39089	1.85695	1	0.637328	1.33508	0.718962	0.343212	-1.56905	1.33508	-1.39089	-2.91365	2.09481
145	aldolase1 [Zea mays]	gi|162462282	43415.1	7.52	3	187.222	100	82.09	100	0.853331	1.38746	1.32101	4	0.853331	0.952104	0.720742	0.64597	-1.17188	-1.0503	-1.38746	-1.54806	1.11575
43	14-3-3-like protein GF14-6	gi|1345587	32473.8	4.76	6	597.58	100	152.15	100	0.513666	1.37744	0.970714	14	0.513666	0.704725	0.725986	0.529163	-1.94679	-1.41899	-1.37744	-1.88978	1.37195
271	seryl-tRNA synthetase1 [Zea mays]	gi|162460445	58719.9	7.94	2	43.6062	99.9814	22.3	97.4813	1.09805	1.36938	1.29698	2	1.09805	0.947128	0.730258	0.846624	1.09805	-1.05582	-1.36938	-1.18116	-1.15935
101	Chain A, Structural Basis Of Non-Specific Lipid Binding In Maize Lipid-Transfer Protein Complexes W	gi|14488440	9848.51	9.12	3	299.63	100	119.45	100	0.524712	1.36547	0.500029	6	0.524712	0.366195	0.732348	1.04936	-1.90581	-2.73079	-1.36547	1.04936	-1.43288
69	methionine synthase [Zea mays]	gi|17017263	92313.7	5.73	5	441.78	100	125.55	100	1.12042	1.36234	1.83925	6	1.12042	1.35006	0.73403	0.609171	1.12042	1.35006	-1.36234	-1.64157	1.20497
251	fructokinase 1 [Zea mays]	gi|162460362	37256.7	4.87	1	59.85	99.9996	59.85	99.9996	0.806262	1.36191	1.58928	2	0.806262	1.16696	0.734265	0.507312	-1.24029	1.16696	-1.36191	-1.97118	1.44737
249	QM protein [Zea mays]	gi|162458844	28585.3	10.27	2	60.27	99.9996	30.55	99.6231	1.11236	1.36088	1.40231	2	1.11236	1.03045	0.734818	0.793231	1.11236	1.03045	-1.36088	-1.26067	-1.07949
203	methyl binding domain [Zea mays]	gi|162461620	49206.2	4.46	1	105.16	100	105.16	100	0.830528	1.35917	0.780137	2	0.830528	0.573979	0.735741	1.06459	-1.20405	-1.74222	-1.35917	1.06459	-1.44697
321	PGP1; ZMPGP1 [Zea mays]	gi|37695542	156021	9.19	1	21.16	96.7253	21.16	96.7253	1.07532	1.3585	1.41581	2	1.07532	1.04219	0.736108	0.759514	1.07532	1.04219	-1.3585	-1.31663	-1.0318
224	glyoxalase I [Zea mays]	gi|162461576	36463.2	5.59	1	81.06	100	81.06	100	1.01319	1.35563	1.09797	1	1.01319	0.80993	0.737663	0.922783	1.01319	-1.23468	-1.35563	-1.08368	-1.25096
50	rubisco small subunit [Zea mays]	gi|1673456	20605.3	8.98	9	558.37	100	111.37	100	1.60945	1.34169	1.48919	18	1.60945	1.10993	0.745326	1.08076	1.60945	1.10993	-1.34169	1.08076	-1.45004
327	putative copia-like retrotransposon Hopscotch polyprotein [Zea mays]	gi|33113978	115910	8.79	1	19.76	95.4797	19.76	95.4797	1.09884	1.33877	0.916167	2	1.09884	0.684333	0.746952	1.19939	1.09884	-1.46128	-1.33877	1.19939	-1.60572
283	ATP synthase CF0 C subunit [Oryza sativa Japonica Group]	gi|11466782	8257.6	4.95	1	35.83	99.8883	35.83	99.8883	1.3379	1.33092	1.04402	2	1.3379	0.784433	0.751361	1.28149	1.3379	-1.27481	-1.33092	1.28149	-1.70556
221	ribosomal protein L26 [Zea mays]	gi|3747050	16109.3	11.4	2	85.84	100	52.39	99.9975	1.04903	1.32587	1.07644	2	1.04903	0.811878	0.754222	0.974534	1.04903	-1.23171	-1.32587	-1.02613	-1.29211
236	delta-COP [Zea mays]	gi|162461292	62932.1	5.54	1	69.94	100	69.94	100	1.23321	1.31909	1.28039	1	1.23321	0.970657	0.758097	0.963158	1.23321	-1.03023	-1.31909	-1.03825	-1.27049
198	ribosomal protein S19 [Zea mays]	gi|11467232	12334.9	10.44	2	107.95	100	58.77	99.9994	1.29776	1.31524	1.09925	2	1.29776	0.835784	0.760319	1.18058	1.29776	-1.19648	-1.31524	1.18058	-1.55274
33	ribulose bisphosphate carboxylase small subunit1 [Zea mays]	gi|162463469	20953.5	9.1	12	674.04	100	118.25	100	1.50128	1.3114	1.4016	21	1.50128	1.06879	0.762547	1.07112	1.50128	1.06879	-1.3114	1.07112	-1.40466
41	beta-D-glucosidase precursor [Zea mays]	gi|162464369	69586.5	6.72	10	614.526	100	108.4	100	1.06408	1.30715	1.46982	12	1.06408	1.12444	0.76502	0.723953	1.06408	1.12444	-1.30715	-1.38131	1.05673
291	Chain A, 4-Hydroxyphenylpyruvate Dioxygenase	gi|55669753	46523.4	5.56	1	31.84	99.72	31.84	99.72	0.501298	1.29651	0.619034	1	0.501298	0.477461	0.7713	0.809807	-1.99482	-2.09441	-1.29651	-1.23486	-1.04993
335	unknown [Zea mays]	gi|5565981	17759.9	6.34	1	19.35	95.0321	19.35	95.0321	1.00517	1.29463	1.77892	1	1.00517	1.37407	0.772421	0.565044	1.00517	1.37407	-1.29463	-1.76977	1.36701
71	alanine aminotransferase [Zea mays]	gi|3694807	57891.2	6.3	8	433.366	100	95.62	100	0.965445	1.29458	1.49	12	0.965445	1.15096	0.772454	0.647949	-1.03579	1.15096	-1.29458	-1.54333	1.19215
282	profilin [Zea mays]	gi|162464439	15336.8	4.63	1	37.06	99.9158	37.06	99.9158	1.10879	1.29412	0.947198	1	1.10879	0.731926	0.772728	1.1706	1.10879	-1.36626	-1.29412	1.1706	-1.51489
72	Vacuolar ATP synthase catalytic subunit A (V-ATPase subunit A) (Vacuolar proton pump subunit alpha)	gi|1352830	67042.1	5.89	5	431.76	100	100.81	100	1.29086	1.2721	1.83293	7	1.29086	1.44087	0.786102	0.704259	1.29086	1.44087	-1.2721	-1.41993	1.11621
194	PK protein [Zea mays]	gi|162458157	60524.8	7.08	2	111.24	100	83.14	100	0.961753	1.27162	1.30073	3	0.961753	1.02289	0.786397	0.739395	-1.03977	1.02289	-1.27162	-1.35246	1.06357
260	Ferredoxin-thioredoxin reductase, variable chain (FTR-V) (Ferredoxin-thioredoxin reductase subunit	gi|2498397	12078.5	5.69	1	53.77	99.9982	53.77	99.9982	1.18526	1.2657	1.01895	1	1.18526	0.805043	0.790074	1.16322	1.18526	-1.24217	-1.2657	1.16322	-1.4723
138	peroxidase [Zea mays]	gi|45685267	40487.4	6.49	3	200.62	100	81.39	100	2.99104	1.26118	4.64926	3	2.99104	3.68643	0.792907	0.643337	2.99104	3.68643	-1.26118	-1.5544	1.23249
166	beta-7 tubulin [Zea mays]	gi|162460038	52873.3	4.72	3	151.58	100	93.46	100	0.770386	1.2606	0.977548	4	0.770386	0.775461	0.793271	0.78808	-1.29805	-1.28956	-1.2606	-1.26891	1.00659
97	light-harvesting chlorophyll a/b binding protein [Zea mays]	gi|162463409	29988.4	5.13	5	303.61	100	96.79	100	0.963263	1.25893	1.41089	12	0.963263	1.12071	0.794326	0.682733	-1.03814	1.12071	-1.25893	-1.4647	1.16345
252	nucleoredoxin1 [Zea mays]	gi|162459902	70543.2	4.8	1	58	99.9993	58	99.9993	0.828977	1.25786	0.827348	2	0.828977	0.657741	0.795	1.00197	-1.20631	-1.52035	-1.25786	1.00197	-1.26034
162	ribosomal protein s6 RPS6-2 [Zea mays]	gi|162463849	33754.1	10.72	2	161.96	100	124.65	100	0.817833	1.25548	1.18936	3	0.817833	0.947332	0.796508	0.687627	-1.22274	-1.0556	-1.25548	-1.45428	1.15834
23	RuBisCo subunit binding-protein beta subunit [Zea mays]	gi|50952841	49130.4	4.75	8	874.27	100	181.91	100	0.676668	1.2535	1.09149	15	0.676668	0.870757	0.797766	0.619946	-1.47783	-1.14843	-1.2535	-1.61304	1.28683
193	26S proteasome regulatory complex ATPase RPT3 [Zea mays]	gi|162462419	41825	5.62	1	113.9	100	113.9	100	0.765728	1.2515	1.3204	1	0.765728	1.05505	0.799041	0.579923	-1.30595	1.05505	-1.2515	-1.72437	1.37784
105	type II light-harvesting chlorophyll a /b-binding protein [Zea mays]	gi|452341	26387.4	4.9	5	288.58	100	81.76	100	1.00778	1.24366	1.54439	11	1.00778	1.24181	0.804077	0.652539	1.00778	1.24181	-1.24366	-1.53248	1.23223
293	allene oxide synthase [Zea mays]	gi|162460508	57968.7	6.54	1	30.46	99.6153	30.46	99.6153	0.76083	1.23664	1.56159	1	0.76083	1.26277	0.808643	0.487216	-1.31435	1.26277	-1.23664	-2.05248	1.65972
284	thioredoxin h-like protein [Zea mays]	gi|162460431	16496.4	5.13	1	35.05	99.8663	35.05	99.8663	0.975923	1.23585	1.51897	1	0.975923	1.22909	0.80916	0.642488	-1.02467	1.22909	-1.23585	-1.55645	1.25942
165	plasma membrane integral protein ZmPIP2-2 [Zea mays]	gi|162464516	31865.6	8.29	2	152.18	100	93.65	100	1.68765	1.23392	2.93276	3	1.68765	2.37678	0.810425	0.575449	1.68765	2.37678	-1.23392	-1.73777	1.40834
125	light harvesting chlorophyll a /b binding protein [Zea mays]	gi|162461878	30003.5	5.29	4	240.73	100	88.75	100	0.929264	1.22692	1.53127	11	0.929264	1.24806	0.815048	0.606858	-1.07612	1.24806	-1.22692	-1.64783	1.34306
310	methylenetetrahydrofolate dehydrogenase/methylenetetrahydrofolate cylcohydrolase isoform 2 [Zea may	gi|17017267	18358.8	8	1	24.21	98.3776	24.21	98.3776	1.31212	1.22643	1.56931	1	1.31212	1.27958	0.815375	0.836112	1.31212	1.27958	-1.22643	-1.19601	-1.02543
109	Unknown protein from spot 443 of 2D-PAGE of etiolated coleoptile	gi|1717912	2370.21	6.23	2	269.75	100	135.15	100	0.876704	1.22419	1.49851	4	0.876704	1.22408	0.816868	0.585052	-1.14064	1.22408	-1.22419	-1.70925	1.39623
107	Chlorophyll a-b binding protein, chloroplast precursor (LHCII type I CAB) (LHCP)	gi|115786	30132.5	5.29	5	277.15	100	88.75	100	0.918445	1.21185	1.39497	10	0.918445	1.15111	0.825185	0.658396	-1.0888	1.15111	-1.21185	-1.51884	1.25333
25	heat shock protein 70 [Zea mays]	gi|59799993	46084	4.78	10	789.646	100	187.85	100	0.842309	1.2005	1.52373	21	0.842309	1.26924	0.832983	0.552796	-1.18721	1.26924	-1.2005	-1.80899	1.50686
262	serine hydroxymethyltransferase [Zea mays]	gi|17017273	41303.9	9.16	1	51.34	99.9969	51.34	99.9969	0.995614	1.19563	1.05297	1	0.995614	0.880681	0.836376	0.945527	-1.00441	-1.13549	-1.19563	-1.05761	-1.1305
238	annexin p33 [Zea mays]	gi|162459667	38172.2	7.13	1	69.71	100	69.71	100	0.655212	1.19441	0.954456	2	0.655212	0.799102	0.837233	0.686477	-1.52622	-1.25141	-1.19441	-1.45671	1.21961
100	UDP-glucosyltransferase BX8 [Zea mays]	gi|18033228	51247.9	5.44	5	302.176	100	95.2	100	0.990043	1.18962	1.44933	8	0.990043	1.21831	0.840602	0.683105	-1.01006	1.21831	-1.18962	-1.4639	1.23056
102	ubiquitin / ribosomal protein S27a - maize	gi|82733	21601.1	9.83	5	294	100	79.01	100	0.80611	1.18604	1.19977	7	0.80611	1.01158	0.843144	0.671885	-1.24053	1.01158	-1.18604	-1.48835	1.25489
58	Chain A, A 30 Angstrom U-Shaped Catalytic Tunnel In The Crystal Structure Of Polyamine Oxidase	gi|6730082	58161	5.66	7	513.32	100	110.21	100	1.12053	1.18242	1.40535	12	1.12053	1.18853	0.845723	0.797334	1.12053	1.18853	-1.18242	-1.25418	1.06069
114	polyubiquitin [Zea mays]	gi|162461367	47827.6	7	5	254.207	100	79.01	100	0.830447	1.18143	1.15358	7	0.830447	0.976428	0.846435	0.719888	-1.20417	-1.02414	-1.18143	-1.3891	1.17579
279	40S ribosomal protein S24 [Zea mays]	gi|162463985	19272.3	10.62	1	39.36	99.9504	39.36	99.9504	1.0415	1.17641	1.61456	1	1.0415	1.37245	0.850042	0.645066	1.0415	1.37245	-1.17641	-1.55023	1.31776
112	nitrite reductase	gi|623204	67107.9	6.05	4	260.236	100	104.5	100	1.09267	1.17346	1.08604	5	1.09267	0.925498	0.852178	1.0061	1.09267	-1.0805	-1.17346	1.0061	-1.18063
311	adenosine kinase [Zea mays]	gi|4582787	40123.9	5.23	1	23.63	98.1457	23.63	98.1457	0.740088	1.17346	1.34325	1	0.740088	1.14469	0.85218	0.550969	-1.35119	1.14469	-1.17346	-1.81498	1.54669
175	putative alanine aminotransferase [Zea mays]	gi|55741099	60927.4	5.45	3	139.54	100	72.12	100	0.952723	1.16991	1.57183	5	0.952723	1.34354	0.854764	0.606125	-1.04962	1.34354	-1.16991	-1.64983	1.41021
212	water-stress protein [Zea mays]	gi|162459112	56446.8	10.08	2	94.01	100	58.52	99.9994	0.819371	1.1617	1.26902	2	0.819371	1.09238	0.860804	0.64567	-1.22045	1.09238	-1.1617	-1.54878	1.3332
192	lipoxygenase [Zea mays]	gi|12620877	102462	5.71	2	114.82	100	59.84	99.9996	0.792205	1.15373	1.53199	2	0.792205	1.32785	0.866752	0.517109	-1.2623	1.32785	-1.15373	-1.93383	1.67615
47	phospholipase D [Zea mays]	gi|162459688	98027.9	5.36	11	582.566	100	112.73	100	0.99408	1.14925	1.66097	13	0.99408	1.44527	0.870135	0.598493	-1.00596	1.44527	-1.14925	-1.67086	1.45388
182	protein disulfide isomerase [Zea mays]	gi|162461791	46281.9	5.91	2	129.28	100	96.63	100	0.806308	1.14872	1.37572	3	0.806308	1.19761	0.870536	0.586101	-1.24022	1.19761	-1.14872	-1.70619	1.4853
66	UDP-glucosyltransferase BX9 [Zea mays]	gi|18033230	52942.4	5.22	8	471.96	100	127.46	100	1.06741	1.14725	1.52076	16	1.06741	1.32557	0.871652	0.701893	1.06741	1.32557	-1.14725	-1.42472	1.24186
93	hsp70 protein [Zea mays]	gi|11182066	25832.5	6.95	6	327.026	100	83.63	100	1.03606	1.14609	1.36621	6	1.03606	1.19206	0.872534	0.758348	1.03606	1.19206	-1.14609	-1.31866	1.15057
299	ATP-dependent Clp protease proteolytic subunit [Zea mays]	gi|11467216	25888.9	4.64	1	28.51	99.3972	28.51	99.3972	0.845723	1.14431	0.864282	1	0.845723	0.755288	0.873891	0.978526	-1.18242	-1.324	-1.14431	-1.02194	-1.11974
196	eukaryotic initiation factor3 [Zea mays]	gi|162459484	125650	9.29	3	110.932	100	59.42	99.9995	0.910166	1.14396	1.42605	3	0.910166	1.24659	0.874159	0.638243	-1.0987	1.24659	-1.14396	-1.5668	1.36963
152	maize 20S proteasome alpha subunit [Zea mays]	gi|162463728	30360.1	6.1	2	175.22	100	97.67	100	0.903384	1.14362	1.33196	3	0.903384	1.16469	0.874415	0.678235	-1.10695	1.16469	-1.14362	-1.47441	1.28925
273	iron-sulfur protein1 [Zea mays]	gi|162458481	31729.6	9.06	1	42.64	99.9767	42.64	99.9767	1.2914	1.12949	1.42041	2	1.2914	1.25757	0.885358	0.909176	1.2914	1.25757	-1.12949	-1.0999	-1.0269
83	harpin binding protein 1 [Zea mays]	gi|38679339	30816.4	9.57	7	372.48	100	87.27	100	1.29101	1.12874	1.7697	10	1.29101	1.56786	0.885946	0.729508	1.29101	1.56786	-1.12874	-1.37079	1.21444
261	methylenetetrahydrofolate reductase [Zea mays]	gi|162459521	72800.5	5.62	1	51.53	99.997	51.53	99.997	0.775435	1.12208	1.2378	2	0.775435	1.10314	0.891205	0.62646	-1.2896	1.10314	-1.12208	-1.59627	1.4226
98	hsp70 protein [Zea mays]	gi|11182067	25746.5	6.23	4	303.17	100	113.74	100	0.870914	1.11667	1.42259	4	0.870914	1.27395	0.895516	0.612202	-1.14822	1.27395	-1.11667	-1.63345	1.46278
281	Superoxide dismutase [Mn] 3.3, mitochondrial precursor	gi|1174390	27881.8	5.97	1	38.79	99.9435	38.79	99.9435	0.581886	1.11325	1.28713	1	0.581886	1.15619	0.89827	0.452081	-1.71855	1.15619	-1.11325	-2.21199	1.98697
48	glutamine synthetase5 [Zea mays]	gi|162459551	41924.2	5.23	8	573.926	100	137.61	100	0.989236	1.11091	1.38731	11	0.989236	1.24881	0.900167	0.713058	-1.01088	1.24881	-1.11091	-1.40241	1.2624
54	glutamine synthetase4 [Zea mays]	gi|162463755	42094.2	5.34	7	536.146	100	137.61	100	0.996367	1.11033	1.47096	10	0.996367	1.3248	0.900635	0.677359	-1.00365	1.3248	-1.11033	-1.47632	1.32963
64	mitochondrial F-1-ATPase subunit 2 [Zea mays]	gi|162462751	62761.4	6.01	7	477.92	100	117.26	100	1.00513	1.10995	1.15433	9	1.00513	1.03998	0.900938	0.870753	1.00513	1.03998	-1.10995	-1.14843	1.03467
24	malate dehydrogenase5 [Zea mays]	gi|162464321	38725.1	5.77	11	867.779	100	169.03	100	1.0929	1.10888	1.36986	19	1.0929	1.23535	0.901807	0.797821	1.0929	1.23535	-1.10888	-1.25341	1.13034
39	Histone H2B.1	gi|399853	21021.4	10	12	636.41	100	104.22	100	1.02321	1.10102	1.35937	19	1.02321	1.23465	0.908252	0.752709	1.02321	1.23465	-1.10102	-1.32854	1.20665
139	histone H3 [Arabidopsis thaliana]	gi|15232146	17466	11.29	5	200.01	100	77.38	100	0.898816	1.09877	1.56156	10	0.898816	1.42118	0.910108	0.57559	-1.11257	1.42118	-1.09877	-1.73735	1.58117
53	histone H2B [Zea mays]	gi|162459060	21074.3	10.02	11	537.97	100	104.22	100	1.27196	1.09591	1.65582	16	1.27196	1.51091	0.912482	0.768178	1.27196	1.51091	-1.09591	-1.30178	1.18785
128	H(+)-transporting ATP synthase [Zea mays]	gi|311237	21491.3	4.35	2	227.23	100	129.41	100	0.794876	1.09547	0.968878	2	0.794876	0.884442	0.912851	0.820408	-1.25806	-1.13066	-1.09547	-1.21891	1.11268
206	glutathione transferase11 [Zea mays]	gi|162464136	43036.5	11.83	1	101.34	100	101.34	100	0.655246	1.09409	0.887252	2	0.655246	0.810947	0.913999	0.738511	-1.52615	-1.23313	-1.09409	-1.35408	1.23762
95	Triosephosphate isomerase, cytosolic (TIM) (Triose-phosphate isomerase)	gi|136063	29785.8	5.52	4	312.16	100	117.23	100	0.845284	1.09369	1.09041	5	0.845284	0.996997	0.914335	0.7752	-1.18303	-1.00301	-1.09369	-1.28999	1.17948
141	endo-1,3-1,4-beta-D-glucanase [Zea mays]	gi|162464170	35864.7	6.75	2	196.496	100	131.35	100	0.626365	1.09076	0.796568	4	0.626365	0.730284	0.916788	0.786329	-1.59651	-1.36933	-1.09076	-1.27173	1.16591
331	RAD51A [Zea mays]	gi|38018106	23307.3	5.28	1	19.5	95.2008	19.5	95.2008	0.689452	1.0886	1.32232	1	0.689452	1.2147	0.918609	0.521394	-1.45043	1.2147	-1.0886	-1.91793	1.76183
253	isoflavone reductase-like1 [Zea mays]	gi|162461348	36001.7	5.69	1	57.28	99.9992	57.28	99.9992	0.553174	1.08709	0.929594	2	0.553174	0.855125	0.919891	0.595071	-1.80775	-1.16942	-1.08709	-1.68047	1.54585
143	superoxide dismutase4 [Zea mays]	gi|162463249	16206.1	5.65	3	190.78	100	89.5	100	0.906393	1.08588	1.02531	5	0.906393	0.944227	0.920915	0.884015	-1.10327	-1.05907	-1.08588	-1.1312	1.04174
211	unknown protein [Zea mays]	gi|53771902	34495.2	9.47	2	95.79	100	71.32	100	1.06229	1.08285	1.84018	2	1.06229	1.69939	0.923492	0.577273	1.06229	1.69939	-1.08285	-1.73228	1.59975
149	translation initiation factor 5A [Zea mays]	gi|162458009	19975.3	5.61	3	179.89	100	98.75	100	0.930644	1.08217	0.864928	3	0.930644	0.799251	0.924066	1.07598	-1.07452	-1.25117	-1.08217	1.07598	-1.1644
240	U1 snRNP [Zea mays]	gi|49343272	62558.5	9.23	1	69.29	99.9999	69.29	99.9999	0.988282	1.07936	1.28287	1	0.988282	1.18855	0.926472	0.770366	-1.01186	1.18855	-1.07936	-1.29808	1.20264
276	formate dehydrogenase [Zea mays]	gi|17017281	23155.2	5.28	1	40.57	99.9625	40.57	99.9625	0.841573	1.07678	1.27758	2	0.841573	1.18649	0.928696	0.658723	-1.18825	1.18649	-1.07678	-1.51809	1.40984
56	P700 chlorophyll a-protein PSI-A2	gi|552736	84927.4	6.63	8	532.62	100	126.63	100	1.16309	1.07414	1.4288	20	1.16309	1.33018	0.930978	0.814033	1.16309	1.33018	-1.07414	-1.22845	1.14366
257	exoglucanase precursor [Zea mays]	gi|8809764	72167.5	6.92	1	54.74	99.9986	54.74	99.9986	0.937998	1.06944	1.039	1	0.937998	0.971536	0.935072	0.902793	-1.0661	-1.0293	-1.06944	-1.10767	1.03575
30	Histone H2B.2	gi|399854	20342.9	10.08	13	714.61	100	104.22	100	0.952644	1.06851	1.26998	21	0.952644	1.18855	0.935883	0.750127	-1.04971	1.18855	-1.06851	-1.33311	1.24763
219	40S ribosomal subunit protein S21 [Zea mays]	gi|162461009	10169.4	8.85	1	86.46	100	86.46	100	0.878709	1.06706	0.99305	2	0.878709	0.930638	0.937152	0.884859	-1.13803	-1.07453	-1.06706	-1.13012	1.0591
250	hydroperoxide lyase [Zea mays]	gi|162462890	58154.1	5.98	1	60.09	99.9996	60.09	99.9996	0.937663	1.06547	1.26305	2	0.937663	1.18544	0.93855	0.742379	-1.06648	1.18544	-1.06547	-1.34702	1.26425
57	Histone H2B.4	gi|1346251	19352.4	10.02	11	529.51	100	104.22	100	0.908919	1.06294	1.21066	16	0.908919	1.13897	0.940788	0.750765	-1.10021	1.13897	-1.06294	-1.33197	1.25311
85	heat shock protein 70 kDa [Zea mays]	gi|498773	28014.5	4.7	5	361.69	100	187.85	100	0.803092	1.05784	1.39633	14	0.803092	1.31998	0.945321	0.575145	-1.24519	1.31998	-1.05784	-1.73869	1.64362
52	photosystem II protein D1 [Zea mays]	gi|11467171	39365.7	5.21	7	552.03	100	112.47	100	1.433	1.05595	1.12833	16	1.433	1.06855	0.947018	1.27002	1.433	1.06855	-1.05595	1.27002	-1.34107
59	translational initiation factor eIF-4A [Zea mays]	gi|162458395	50208	5.37	7	513.1	100	100.54	100	0.801385	1.05023	1.19415	10	0.801385	1.13703	0.95217	0.671094	-1.24784	1.13703	-1.05023	-1.4901	1.41883
208	protein disulfide isomerase [Zea mays]	gi|162461063	64082.9	5.01	2	99.4	100	52.1	99.9974	1.03873	1.04613	1.44864	4	1.03873	1.38476	0.9559	0.717039	1.03873	1.38476	-1.04613	-1.39462	1.33312
234	isopentenyl-diphosphate delta isomerase 2 [Zea mays]	gi|162459748	41940.6	5.7	1	72.66	100	72.66	100	0.518342	1.04595	0.869761	1	0.518342	0.831554	0.956072	0.59596	-1.92923	-1.20257	-1.04595	-1.67796	1.60426
338	lea protein group3 [Zea mays]	gi|162463970	27356.4	8.8	1	18.8162	94.3824	19.78	95.5004	0.712873	1.04492	2.04513	1	0.712873	1.95722	0.957015	0.348571	-1.40277	1.95722	-1.04492	-2.86885	2.74554
110	ATP synthase CF0 B subunit [Zea mays]	gi|11467188	22887.5	9.27	4	264.25	100	93.72	100	0.613782	1.04345	0.867959	5	0.613782	0.831815	0.958357	0.707155	-1.62924	-1.20219	-1.04345	-1.41412	1.35523
73	enolase1 [Zea mays]	gi|162458207	53549.2	5.2	6	418.236	100	122.5	100	1.08999	1.04195	1.1844	8	1.08999	1.13671	0.959737	0.920285	1.08999	1.13671	-1.04195	-1.08662	1.04287
295	Auxin-binding protein 1 precursor (ABP) (ERABP1)	gi|113003	23253.8	4.93	1	30.16	99.5877	30.16	99.5877	1.01691	1.037	1.29681	1	1.01691	1.25054	0.96432	0.784165	1.01691	1.25054	-1.037	-1.27524	1.22974
169	SOD2 protein [Zea mays]	gi|162462124	16195.2	5.43	2	146.64	100	89.5	100	0.660039	1.0322	1.05616	2	0.660039	1.02321	0.968804	0.624942	-1.51506	1.02321	-1.0322	-1.60015	1.55023
324	C2H2 zinc-finger protein [Zea mays]	gi|14486606	61347.8	6.44	1	20.64	96.3088	20.64	96.3088	0.852036	1.03194	1.00713	1	0.852036	0.97595	0.969044	0.846007	-1.17366	-1.02464	-1.03194	-1.18202	1.14543
246	plastidic general dicarboxylate transporter [Zea mays]	gi|162461430	62348.6	9.27	1	62.99	99.9998	62.99	99.9998	0.960229	1.03191	0.97598	1	0.960229	0.945797	0.969073	0.983861	-1.04142	-1.05731	-1.03191	-1.0164	-1.01526
248	putative PTI1-like kinase [Zea mays]	gi|49188604	44415.1	8.99	1	62.76	99.9998	62.76	99.9998	1.14217	1.02792	1.18156	2	1.14217	1.14947	0.972841	0.966666	1.14217	1.14947	-1.02792	-1.03448	1.00639
31	actin [Zea mays]	gi|1498390	39700.5	5.28	10	713.34	100	114.31	100	1.03302	1.02782	1.29855	16	1.03302	1.2634	0.972932	0.79552	1.03302	1.2634	-1.02782	-1.25704	1.22301
146	nucleosome/chromatin assembly factor group C [Zea mays]	gi|162464415	54137.2	5.77	3	186.746	100	77.21	100	0.793241	1.02632	1.02086	4	0.793241	0.994688	0.974359	0.777029	-1.26065	-1.00534	-1.02632	-1.28695	1.25395
132	DnaJ-related protein ZMDJ1 [Zea mays]	gi|2984709	53299.1	6.07	3	216.5	100	86.04	100	0.912221	1.0199	1.03188	4	0.912221	1.01175	0.98049	0.884036	-1.09623	1.01175	-1.0199	-1.13118	1.10911
199	translational elongation factor EF-TuM [Zea mays]	gi|11181616	52593	5.99	1	107.7	100	107.7	100	0.812308	1.01877	1.6864	1	0.812308	1.65533	0.981577	0.481682	-1.23106	1.65533	-1.01877	-2.07606	2.03781
300	allene oxide cyclase1 [Zea mays]	gi|162460746	27340.3	9.05	1	28.28	99.3644	28.28	99.3644	0.723793	1.01565	1.19674	1	0.723793	1.1783	0.984591	0.604803	-1.38161	1.1783	-1.01565	-1.65343	1.62795
38	glutamine synthetase1 [Zea mays]	gi|162459403	49434.3	6.42	8	638.07	100	158.31	100	1.35217	1.00883	1.14975	11	1.35217	1.13969	0.99125	1.17606	1.35217	1.13969	-1.00883	1.17606	-1.18644
87	Peptidyl-prolyl cis-trans isomerase (PPIase) (Rotamase) (Cyclophilin) (Cyclosporin A-binding protei	gi|118104	20538.5	8.91	5	341.31	100	139.79	100	0.956295	1.00513	1.04967	5	0.956295	1.04431	0.994894	0.911042	-1.0457	1.04431	-1.00513	-1.09764	1.09204
188	VIP3 protein [Zea mays]	gi|162464278	16265.4	4.5	1	120.27	100	120.27	100	0.701751	1.00501	0.923704	1	0.701751	0.9191	0.995015	0.759714	-1.42501	-1.08802	-1.00501	-1.31628	1.30972
126	actin [Zea mays]	gi|1498382	39699.6	5.29	4	238.13	100	78.62	100	1.02209	1.00437	1.18574	6	1.02209	1.18059	0.995652	0.861988	1.02209	1.18059	-1.00437	-1.16011	1.15506
70	elongation factor 1-alpha [Zea mays]	gi|162461842	56739.8	9.19	6	438.27	100	127.7	100	1.02269	1.00404	1.34169	8	1.02269	1.33628	0.995974	0.762242	1.02269	1.33628	-1.00404	-1.31192	1.30664
218	calreticulin2 [Zea mays]	gi|162457732	56046.7	4.48	1	86.86	100	86.86	100	0.76235	1.00106	1.06851	1	0.76235	1.06739	0.998944	0.713468	-1.31173	1.06739	-1.00106	-1.4016	1.40012
277	IN2-2 protein	gi|1352461	36775.4	8.88	1	40.3062	99.9601	41.27	99.9681	1.17264	0.997506	1.43291	1	1.17264	1.4365	1.0025	0.81836	1.17264	1.4365	1.0025	-1.22196	1.22501
21	cytosolic glyceroldehyde-3-phosphate dehydrogenase GAPC2 [Zea mays]	gi|162461501	40789.8	6.41	13	952.9	100	184.08	100	0.828738	0.996821	1.12588	25	0.828738	1.12948	1.00319	0.736077	-1.20665	1.12948	1.00319	-1.35855	1.36289
216	phosphohexose isomerase1 [Zea mays]	gi|162460322	67904	6.96	1	86.97	100	86.97	100	1.05456	0.996413	1.14923	1	1.05456	1.15337	1.0036	0.917627	1.05456	1.15337	1.0036	-1.08977	1.09369
26	actin [Zea mays]	gi|1498386	39881.6	5.37	11	789.31	100	108.81	100	0.989113	0.996156	1.23751	18	0.989113	1.24229	1.00386	0.799277	-1.01101	1.24229	1.00386	-1.25113	1.25596
200	ribosomal protein S3 [Zea mays]	gi|11467230	30551.2	9.76	2	107.42	100	64.58	99.9999	0.853685	0.995549	0.877187	2	0.853685	0.881108	1.00447	0.973208	-1.17139	-1.13493	1.00447	-1.02753	1.03212
286	glutathione transferase10 [Zea mays]	gi|162463945	23902.8	5	1	34.59	99.8513	34.59	99.8513	0.628493	0.992309	1.02468	1	0.628493	1.03262	1.00775	0.613355	-1.59111	1.03262	1.00775	-1.63038	1.64301
297	terpene synthase 5 [Zea mays]	gi|46358531	68893.2	5.17	1	29.15	99.4798	29.15	99.4798	0.882405	0.992135	1.89628	1	0.882405	1.91131	1.00793	0.465335	-1.13327	1.91131	1.00793	-2.14899	2.16602
148	ribsomal protein S4 [Zea mays]	gi|2345154	34567.3	10.2	4	184.07	100	52.52	99.9976	0.931257	0.992103	1.19687	4	0.931257	1.2064	1.00796	0.778077	-1.07382	1.2064	1.00796	-1.28522	1.29545
79	elongation factor 1 alpha [Zea mays]	gi|162460570	56590.7	9.2	6	394.32	100	129.72	100	1.01315	0.991711	1.29524	9	1.01315	1.30606	1.00836	0.782216	1.01315	1.30606	1.00836	-1.27842	1.2891
74	translation initiation factor [Zea mays]	gi|162462542	50232.1	5.38	7	414.34	100	100.54	100	0.820689	0.991569	1.11031	10	0.820689	1.11975	1.0085	0.739155	-1.21849	1.11975	1.0085	-1.3529	1.3644
19	GADPH (AA 1-337) [Zea mays]	gi|162460999	40756.7	6.46	14	1004.99	100	185.58	100	0.860196	0.989786	1.0798	27	0.860196	1.09094	1.01032	0.796627	-1.16253	1.09094	1.01032	-1.25529	1.26825
213	S-adenosyl-L-homocysteine hydrolase [Zea mays]	gi|17017261	27453.9	4.77	1	93.94	100	93.94	100	0.592131	0.987947	1.12875	1	0.592131	1.14252	1.0122	0.524591	-1.68882	1.14252	1.0122	-1.90625	1.9295
222	ribosomal protein13 [Zea mays]	gi|162463795	19929.5	10.45	2	83.12	100	45.04	99.9866	0.778147	0.984234	1.02691	2	0.778147	1.04336	1.01602	0.757759	-1.2851	1.04336	1.01602	-1.31968	1.34082
158	methyl binding domain [Zea mays]	gi|162460470	48529.7	4.47	3	169.1	100	63.84	99.9998	0.682185	0.981946	1.16675	4	0.682185	1.18821	1.01839	0.584686	-1.46588	1.18821	1.01839	-1.71032	1.74176
272	germin-like protein 1 [Zea mays]	gi|8118441	10788.9	9.99	1	43.37	99.9803	43.37	99.9803	0.931195	0.980972	1.30916	2	0.931195	1.33455	1.0194	0.711293	-1.07389	1.33455	1.0194	-1.40589	1.43316
77	ADP-glucose pyrophosphorylase small subunit [Zea mays]	gi|14582768	60901.7	6.48	5	409.92	100	126.99	100	1.2592	0.977847	1.08743	7	1.2592	1.11207	1.02265	1.15796	1.2592	1.11207	1.02265	1.15796	-1.13231
270	MSI type nucleosome/chromatin assembly factor C [Zea mays]	gi|162458007	52406	4.79	1	44.24	99.9839	44.24	99.9839	0.757761	0.970041	1.02106	1	0.757761	1.0526	1.03088	0.742129	-1.31968	1.0526	1.03088	-1.34747	1.38909
111	enolase2 [Zea mays]	gi|162460735	53694.2	5.7	2	260.84	100	153.37	100	0.925309	0.969171	1.3049	3	0.925309	1.34641	1.03181	0.709101	-1.08072	1.34641	1.03181	-1.41024	1.4551
328	thylakoid assembly8 [Zea mays]	gi|162462012	29632.5	7.79	1	19.73	95.4483	19.73	95.4483	0.613359	0.968978	0.822516	1	0.613359	0.848848	1.03201	0.745711	-1.63037	-1.17807	1.03201	-1.341	1.38393
207	peroxidase [Zea mays]	gi|162464362	37794.7	6.1	1	101.02	100	101.02	100	0.682031	0.962732	0.838224	1	0.682031	0.870672	1.03871	0.813662	-1.46621	-1.14854	1.03871	-1.22901	1.27659
81	actin [Zea mays]	gi|1498393	39794.4	5.57	6	379.26	100	114.31	100	0.974246	0.961452	1.21662	9	0.974246	1.26539	1.04009	0.800783	-1.02643	1.26539	1.04009	-1.24878	1.29884
129	nucleosome/chromatin assembly factor group A [Zea mays]	gi|162462820	47820.2	4.41	3	222.68	100	87.87	100	0.896221	0.958373	1.15208	5	0.896221	1.20212	1.04343	0.777918	-1.1158	1.20212	1.04343	-1.28548	1.34132
316	ASF/SF2-like pre-mRNA splicing factor SRP31' [Zea mays]	gi|52140013	30482.3	9.8	1	22.53	97.6112	22.53	97.6112	1.12931	0.9509	1.33406	1	1.12931	1.40295	1.05164	0.846517	1.12931	1.40295	1.05164	-1.18131	1.24231
42	Photosystem I reaction center subunit N, chloroplast precursor (PSI-N)	gi|3914466	14958.7	8.37	8	602.81	100	116.16	100	0.719541	0.946719	0.850339	12	0.719541	0.898196	1.05628	0.846181	-1.38977	-1.11334	1.05628	-1.18178	1.24829
140	NADPH producing dehydrogenase of the oxidative pentose phosphate pathway [Zea mays]	gi|162463282	57719.3	5.92	4	197.76	100	102.42	100	0.87946	0.946047	1.29294	5	0.87946	1.36668	1.05703	0.6802	-1.13706	1.36668	1.05703	-1.47015	1.554
187	ferredoxin-dependent glutamate synthase1 [Zea mays]	gi|162460721	187642	6.21	2	121.84	100	90.2	100	1.20899	0.945617	1.0557	2	1.20899	1.11642	1.05751	1.1452	1.20899	1.11642	1.05751	1.1452	-1.08292
144	ribosomal protein L29 [Zea mays]	gi|162459093	19856.9	10.85	4	187.65	100	52.54	99.9976	0.876317	0.94371	0.810563	6	0.876317	0.85891	1.05965	1.08112	-1.14114	-1.16427	1.05965	1.08112	-1.02027
326	HMGc1 [Zea mays]	gi|1845195	18764.9	6.64	1	20.04	95.7619	20.04	95.7619	0.832181	0.938167	1.02892	1	0.832181	1.09673	1.06591	0.808793	-1.20166	1.09673	1.06591	-1.23641	1.3179
130	40S ribosomal protein S4	gi|3914899	34413.3	10.16	4	222.17	100	70.94	100	0.925129	0.936739	1.04003	4	0.925129	1.11026	1.06753	0.889525	-1.08093	1.11026	1.06753	-1.1242	1.20012
28	carbonic anhydrase [Zea mays]	gi|162459147	80287.5	8.93	10	761.647	100	115.25	100	1.10722	0.936302	1.11521	19	1.10722	1.19108	1.06803	0.992833	1.10722	1.19108	1.06803	-1.00722	1.07574
266	unnamed protein product [Zea mays]	gi|12439	9696.17	5.59	1	48.12	99.9934	48.12	99.9934	0.595794	0.933854	0.677129	1	0.595794	0.725091	1.07083	0.879882	-1.67843	-1.37914	1.07083	-1.13652	1.21702
168	unknown protein	gi|342591	14731	10.93	2	147.02	100	94.15	100	0.902184	0.933668	0.967892	2	0.902184	1.03666	1.07104	0.932111	-1.10842	1.03666	1.07104	-1.07283	1.14905
267	pyruvate dehydrogenase E1 alpha subunit [Zea mays]	gi|3851005	46767	8.37	1	48.08	99.9933	48.08	99.9933	0.822649	0.933329	0.897107	2	0.822649	0.961191	1.07143	0.917001	-1.21559	-1.04038	1.07143	-1.09051	1.16841
237	catalase1 [Zea mays]	gi|162461272	60722.6	6.96	2	69.84	100	37.58	99.9253	0.934891	0.932157	1.32851	3	0.934891	1.4252	1.07278	0.703715	-1.06964	1.4252	1.07278	-1.42103	1.52445
296	origin recognition complex subunit 2 [Zea mays]	gi|162460144	46698.5	7.63	1	29.22	99.4881	29.22	99.4881	0.997808	0.931765	1.01436	2	0.997808	1.08864	1.07323	0.983685	-1.0022	1.08864	1.07323	-1.01659	1.09103
51	cytosolic glyceroldehyde-3-phosphate dehydrogenase GAPC4 [Zea mays]	gi|162458671	40790.6	6.61	9	553.63	100	133.28	100	0.882699	0.930397	1.12627	11	0.882699	1.21053	1.07481	0.783734	-1.13289	1.21053	1.07481	-1.27594	1.3714
265	monosaccharide transport protein 1 [Zea mays]	gi|162458885	60315.1	9.38	1	48.91	99.9945	48.91	99.9945	1.278	0.93014	1.03009	1	1.278	1.10746	1.07511	1.24067	1.278	1.10746	1.07511	1.24067	-1.154
314	adenosine 5'-phosphosulfate reductase 8 [Zea mays]	gi|162463422	34269	9.82	1	23.06	97.8857	23.06	97.8857	0.83171	0.928064	0.596882	1	0.83171	0.643148	1.07751	1.39342	-1.20234	-1.55485	1.07751	1.39342	-1.29319
256	cysteine protease [Zea mays]	gi|162460343	41607.9	7.55	2	55.18	99.9987	34.57	99.8507	1.05619	0.919746	1.12649	2	1.05619	1.22478	1.08726	0.937598	1.05619	1.22478	1.08726	-1.06656	1.15962
160	plasma-membrane H+ATPase2 [Zea mays]	gi|162458860	113377	7.27	3	166.37	100	83.78	100	0.815036	0.916187	0.99932	4	0.815036	1.09074	1.09148	0.81559	-1.22694	1.09074	1.09148	-1.22611	1.33827
274	glutathione reductase [Zea mays]	gi|3130064	44137.5	5.97	1	42.31	99.9749	42.31	99.9749	1.13223	0.911465	1.6354	1	1.13223	1.79426	1.09714	0.692325	1.13223	1.79426	1.09714	-1.44441	1.58471
319	myosin VIII ZMM3 [Zea mays]	gi|4885026	135760	8.85	1	21.61	97.0476	21.61	97.0476	1.01108	0.910417	1.15434	1	1.01108	1.26792	1.0984	0.875898	1.01108	1.26792	1.0984	-1.14169	1.25402
242	tha4 protein [Zea mays]	gi|162458951	17994.5	9.15	1	66.49	99.9999	66.49	99.9999	1.00269	0.90951	1.18609	2	1.00269	1.3041	1.09949	0.845375	1.00269	1.3041	1.09949	-1.18291	1.3006
176	hypothetical protein LOC542208 [Zea mays]	gi|162462921	43708.1	4.53	3	136.09	100	63.84	99.9998	0.757023	0.908103	1.11841	3	0.757023	1.23159	1.1012	0.676875	-1.32096	1.23159	1.1012	-1.47738	1.62688
7	ribulose-1,5-bisphosphate carboxylase/oxygenase large subunit [Zea mays]	gi|11467200	57064	6.33	38	2454.18	100	149.42	100	1.11521	0.903024	1.26244	99	1.11521	1.39801	1.10739	0.883379	1.11521	1.39801	1.10739	-1.13202	1.25358
46	actin [Zea mays]	gi|1498384	39698.4	5.47	9	582.74	100	114.31	100	0.945209	0.902488	1.22988	15	0.945209	1.36277	1.10805	0.768537	-1.05797	1.36277	1.10805	-1.30117	1.44176
202	carotenoid cleavage dioxygenase [Zea mays]	gi|162461068	66922.7	5.9	2	106.32	100	66.95	99.9999	1.16311	0.900725	1.15722	2	1.16311	1.28477	1.11022	1.00509	1.16311	1.28477	1.11022	1.00509	1.1046
32	carbonic anhydrase	gi|606811	66380	8.94	10	704.199	100	115.25	100	1.07095	0.900144	1.09374	19	1.07095	1.21508	1.11093	0.979163	1.07095	1.21508	1.11093	-1.02128	1.13457
88	Photosystem I P700 chlorophyll a apoprotein A1 (PsaA) (PSI-A)	gi|131134	85947.4	6.6	7	335.81	100	73.63	100	1.16148	0.898366	1.39499	10	1.16148	1.55281	1.11313	0.832604	1.16148	1.55281	1.11313	-1.20105	1.33693
220	methyl binding domain [Zea mays]	gi|162461782	48464.9	4.4	1	86.2	100	86.2	100	0.832895	0.89836	0.91965	2	0.832895	1.0237	1.11314	0.905666	-1.20063	1.0237	1.11314	-1.10416	1.22908
287	glutathione S-transferase GST 14 [Zea mays]	gi|162457743	29890.8	8.61	1	34.54	99.8496	34.54	99.8496	1.06007	0.898233	1.30407	1	1.06007	1.45182	1.1133	0.812894	1.06007	1.45182	1.1133	-1.23017	1.36955
151	chlorophyll a/b-binding apoprotein CP24 precursor [Zea mays]	gi|162461245	28823.2	9.24	2	175.73	100	107.97	100	0.71376	0.897262	0.829495	2	0.71376	0.924474	1.1145	0.860475	-1.40103	-1.0817	1.1145	-1.16215	1.29522
223	Chloroplast 30S ribosomal protein S15	gi|133797	13122.7	10.9	1	82.08	100	82.08	100	0.905975	0.896648	0.825765	1	0.905975	0.920947	1.11527	1.09713	-1.10378	-1.08584	1.11527	1.09713	1.01653
247	acetyl-coenzyme A carboxylase ACC1B [Zea mays]	gi|32264942	276602	5.91	1	62.91	99.9998	62.91	99.9998	0.679181	0.895642	0.755302	1	0.679181	0.843308	1.11652	0.899217	-1.47236	-1.18581	1.11652	-1.11208	1.24165
323	embryogenesis transmembrane protein [Zea mays]	gi|1628482	162073	8.61	1	20.72	96.3761	20.72	96.3761	1.51699	0.894649	0.952355	1	1.51699	1.0645	1.11776	1.59288	1.51699	1.0645	1.11776	1.59288	-1.42507
164	translationally controlled tumor protein-like protein [Zea mays]	gi|162459579	21462.3	4.52	1	160.41	100	160.41	100	0.658283	0.893126	0.919681	2	0.658283	1.02973	1.11966	0.715773	-1.5191	1.02973	1.11966	-1.39709	1.56427
275	benzoxazin6 [Zea mays]	gi|162459230	43302.1	6.17	1	40.67	99.9633	40.67	99.9633	1.15035	0.892561	0.801425	1	1.15035	0.897895	1.12037	1.43537	1.15035	-1.11372	1.12037	1.43537	-1.28116
171	HMGI/Y protein [Zea mays]	gi|162462851	22540.5	10.51	2	143.83	100	117.56	100	0.125352	0.892525	0.320606	2	0.125352	0.359212	1.12042	0.390986	-7.97751	-2.78387	1.12042	-2.55763	2.86562
163	acidic ribosomal protein P3 [Zea mays]	gi|162463825	13122.3	4.55	2	161.68	100	124.62	100	0.886989	0.889144	1.07145	4	0.886989	1.20504	1.12468	0.827836	-1.12741	1.20504	1.12468	-1.20797	1.35858
116	histone H2A [Zea mays]	gi|162458988	19731.6	10.59	5	253.876	100	89.15	100	0.686702	0.888398	0.940906	7	0.686702	1.0591	1.12562	0.72983	-1.45624	1.0591	1.12562	-1.37018	1.54231
264	ribosomal protein S11 [Zea mays]	gi|162458644	21176.9	10.59	1	50.38	99.9961	50.38	99.9961	0.764653	0.888234	1.27546	1	0.764653	1.43596	1.12583	0.599509	-1.30778	1.43596	1.12583	-1.66803	1.87792
332	SET domain protein SDG117 [Zea mays]	gi|162459736	148631	6.69	1	19.4862	95.1855	20.45	96.1437	0.585194	0.886172	1.07916	1	0.585194	1.21778	1.12845	0.542268	-1.70884	1.21778	1.12845	-1.84411	2.08098
40	actin [Zea mays]	gi|1498388	39815.7	5.46	9	629.86	100	114.31	100	0.905668	0.88429	1.17264	16	0.905668	1.32608	1.13085	0.772335	-1.10416	1.32608	1.13085	-1.29478	1.4642
232	hydroxymethylbutenyl 4-diphosphate synthase [Zea mays]	gi|162458306	87398.4	5.62	2	73	100	51.61	99.997	1.05318	0.880171	0.970314	2	1.05318	1.10242	1.13614	1.0854	1.05318	1.10242	1.13614	1.0854	1.04675
104	germin-like protein [Zea mays]	gi|37623879	23498.3	6.02	3	288.9	100	162.83	100	0.839789	0.879584	1.40332	4	0.839789	1.59543	1.1369	0.598432	-1.19078	1.59543	1.1369	-1.67103	1.8998
179	photosystem I complex PsaH subunit precursor [Zea mays]	gi|162460533	16649.3	10.1	3	132.61	100	51.64	99.9971	1.00622	0.879266	1.09457	13	1.00622	1.24486	1.13731	0.919284	1.00622	1.24486	1.13731	-1.0878	1.23717
153	cysteine synthase2 [Zea mays]	gi|162458737	37879.5	5.91	2	174.7	100	102.45	100	0.832683	0.878106	1.23938	2	0.832683	1.41143	1.13882	0.671854	-1.20094	1.41143	1.13882	-1.48842	1.69503
269	invertase	gi|951166	57845.2	5.28	1	44.28	99.984	44.28	99.984	0.668668	0.865451	1.19827	1	0.668668	1.38456	1.15547	0.558029	-1.49551	1.38456	1.15547	-1.79202	2.07062
60	phosphoglucomutase 1 [Zea mays]	gi|162463106	68717.6	5.46	6	505.062	100	168.43	100	1.00058	0.865299	1.09861	10	1.00058	1.26964	1.15567	0.910768	1.00058	1.26964	1.15567	-1.09797	1.2689
117	ATPase subunit 1 [Zea mays subsp. mays]	gi|94502565	58978.2	5.85	5	253.64	100	94.95	100	0.85012	0.862017	1.06964	6	0.85012	1.24086	1.16007	0.794768	-1.17631	1.24086	1.16007	-1.25823	1.45963
17	malate dehydrogenase6 [Zea mays]	gi|162462055	51180.6	5.79	13	1032.46	100	180.41	100	1.02877	0.859862	1.10967	24	1.02877	1.29052	1.16298	0.927101	1.02877	1.29052	1.16298	-1.07863	1.25442
317	DANA2 [Zea mays]	gi|162461304	26393	9.17	1	21.88	97.2256	21.88	97.2256	1.03331	0.859798	1.33873	1	1.03331	1.55702	1.16306	0.771861	1.03331	1.55702	1.16306	-1.29557	1.50683
285	NADH dehydrogenase, subunit 9 [Zea mays]	gi|57337517	24449.4	7.77	1	34.64	99.853	34.64	99.853	0.926998	0.858748	1.23522	1	0.926998	1.43839	1.16449	0.750475	-1.07875	1.43839	1.16449	-1.33249	1.55167
302	putative paramyosin [Zea mays]	gi|55741065	96114.3	5.16	1	26.9	99.1267	26.9	99.1267	0.870229	0.857502	1.15904	1	0.870229	1.35165	1.16618	0.75082	-1.14912	1.35165	1.16618	-1.33188	1.55321
34	cytosolic 3-phosphoglycerate kinase [Zea mays]	gi|28172915	36118.9	5.01	7	660.216	100	168.52	100	0.825591	0.857389	1.04673	11	0.825591	1.22083	1.16633	0.788733	-1.21125	1.22083	1.16633	-1.26786	1.47874
78	photosystem II subunit PsbS1 [Zea mays]	gi|162463509	30151.7	9.07	7	402	100	122.34	100	0.830012	0.855811	1.13806	8	0.830012	1.32981	1.16848	0.729321	-1.2048	1.32981	1.16848	-1.37114	1.60215
120	nucleosome/chromatin assembly factor D [Zea mays]	gi|162460188	17087.2	7.82	2	249.09	100	173.45	100	0.739959	0.847352	0.873914	5	0.739959	1.03135	1.18015	0.846718	-1.35143	1.03135	1.18015	-1.18103	1.39379
12	NADP malic enzyme3 [Zea mays]	gi|162459265	75237.3	6.09	18	1319.9	100	140.27	100	1.42725	0.845506	1.24248	43	1.42725	1.46951	1.18272	1.14871	1.42725	1.46951	1.18272	1.14871	1.02961
309	formaldehyde dehydrogenase homolog1 [Zea mays]	gi|162461095	45424.2	6.37	1	24.42	98.4541	24.42	98.4541	0.90454	0.843531	1.58161	1	0.90454	1.87499	1.18549	0.571909	-1.10553	1.87499	1.18549	-1.74853	2.07287
288	putative gag-pol precursor -orf2 [Zea mays]	gi|18568246	121213	9.09	1	34.47	99.8472	34.47	99.8472	0.531835	0.840873	1.00567	1	0.531835	1.19598	1.18924	0.528837	-1.88028	1.19598	1.18924	-1.89094	2.24878
133	photosystem II 44 kDa protein [Zea mays]	gi|11467177	53877.9	6.54	4	213.68	100	110.46	100	1.06132	0.83808	1.04229	6	1.06132	1.24367	1.1932	1.01825	1.06132	1.24367	1.1932	1.01825	1.17182
14	NADP-malic enzyme [Zea mays]	gi|30575690	75498.5	6.2	18	1297.85	100	140.27	100	1.42679	0.838049	1.24134	43	1.42679	1.48123	1.19325	1.14939	1.42679	1.48123	1.19325	1.14939	1.03816
123	photosystem I subunit VII [Zea mays]	gi|11467256	10036.5	6.67	5	246.93	100	68.44	99.9999	1.18541	0.837418	0.983666	8	1.18541	1.17464	1.19415	1.2051	1.18541	1.17464	1.19415	1.2051	-1.00917
184	NADH dehydrogenase subunit 7 [Zea mays]	gi|11467261	48965.7	5.62	3	127.81	100	64.17	99.9998	0.845675	0.837112	0.753498	3	0.845675	0.900115	1.19458	1.12233	-1.18249	-1.11097	1.19458	1.12233	1.06438
44	Histone H2B.3	gi|3913804	21093.4	10	10	596.21	100	104.22	100	1.56258	0.837033	2.17689	15	1.56258	2.60072	1.1947	0.717805	1.56258	2.60072	1.1947	-1.39314	1.66437
330	SBP-domain protein 4 [Zea mays]	gi|162461174	48636.4	9.03	1	19.5162	95.2187	20.48	96.1702	1.28128	0.835248	0.72968	1	1.28128	0.873608	1.19725	1.75595	1.28128	-1.14468	1.19725	1.75595	-1.46666
136	photosystem II protein V [Oryza sativa Japonica Group]	gi|11466807	9582.81	4.64	2	208.54	100	104.76	100	0.653437	0.834218	0.655802	3	0.653437	0.786127	1.19873	0.996394	-1.53037	-1.27206	1.19873	-1.00362	1.20307
177	ferredoxin3 [Zea mays]	gi|162463662	17973.7	4.65	2	135.52	100	69.45	100	0.79068	0.832437	1.04803	2	0.79068	1.25899	1.20129	0.754445	-1.26473	1.25899	1.20129	-1.32548	1.59228
131	methionine adenosyltransferase [Zea mays]	gi|17017259	30530.5	5.14	2	217.59	100	110.77	100	0.904987	0.826261	0.863229	2	0.904987	1.04474	1.21027	1.04837	-1.10499	1.04474	1.21027	1.04837	1.15443
96	dihydrolipoamide S-acetyltransferase [Zea mays]	gi|162458262	64571.9	6.78	4	309.652	100	155.61	100	0.810509	0.824925	1.17013	6	0.810509	1.41847	1.21223	0.692665	-1.23379	1.41847	1.21223	-1.4437	1.7501
67	photosystem I subunit d1 [Zea mays]	gi|162459212	13479.3	10	9	450.13	100	65.74	99.9999	1.05885	0.821602	1.33396	15	1.05885	1.6236	1.21713	0.793765	1.05885	1.6236	1.21713	-1.25982	1.53337
255	cysteine proteinase Mir3 [Zea mays]	gi|162463464	55843.8	5.77	1	56.94	99.9991	56.94	99.9991	1.33673	0.8205	1.37655	1	1.33673	1.67769	1.21877	0.971071	1.33673	1.67769	1.21877	-1.02979	1.25508
108	ribosomal protein S8 [Zea mays]	gi|162464180	29312.3	10.37	3	275.976	100	124.95	100	0.834729	0.81099	1.05445	3	0.834729	1.3002	1.23306	0.791626	-1.19799	1.3002	1.23306	-1.26322	1.55763
294	glycine cleavage H-protein [Zea mays]	gi|17017277	14942.6	5.23	1	30.4	99.6099	30.4	99.6099	0.830699	0.810723	0.832719	2	0.830699	1.02713	1.23347	0.997574	-1.20381	1.02713	1.23347	-1.00243	1.23647
122	[Zea mays putative glyceraldehyde-3-phosphate dehydrogenase mRNA, partial cds.], gene product	gi|168568	7095.42	4.33	3	248.65	100	108.73	100	1.65727	0.806939	0.873669	4	1.65727	1.08269	1.23925	1.89691	1.65727	1.08269	1.23925	1.89691	-1.53069
325	maturase [Zea mays subsp. mays]	gi|94502561	83010.6	10.34	1	20.4	96.099	20.4	96.099	0.786002	0.804328	0.983697	1	0.786002	1.223	1.24327	0.799028	-1.27226	1.223	1.24327	-1.25152	1.55598
186	Catalase isozyme 3	gi|1345683	59820.1	6.47	3	124.38	100	45.02	99.9865	0.975109	0.791803	0.872656	4	0.975109	1.10211	1.26294	1.1174	-1.02553	1.10211	1.26294	1.1174	1.13025
263	hypothetical protein LOC542196 [Zea mays]	gi|162460468	16639.4	10	1	51.23	99.9968	51.23	99.9968	0.748638	0.788886	1.00209	2	0.748638	1.27025	1.26761	0.747081	-1.33576	1.27025	1.26761	-1.33854	1.69675
209	ATP synthase CF1 epsilon subunit [Zea mays]	gi|11467198	16262.8	5.03	1	96.58	100	96.58	100	0.5532	0.783133	0.752364	1	0.5532	0.96071	1.27692	0.735283	-1.80766	-1.0409	1.27692	-1.36002	1.73664
170	heat shock protein 70 homolog {clone CHEM 3} [Zea mays=maize, cv. INRA 258, mercuric chloride-treat	gi|1839592	9321.99	5.09	3	146.46	100	55.43	99.9988	0.750043	0.780627	1.03842	5	0.750043	1.33024	1.28102	0.72229	-1.33326	1.33024	1.28102	-1.38449	1.77356
91	3-phosphoglycerate kinase [Zea mays]	gi|21396685	35211.4	5.16	4	328.306	100	160.36	100	1.04073	0.779403	0.919175	4	1.04073	1.17933	1.28303	1.13224	1.04073	1.17933	1.28303	1.13224	1.13318
49	nucleic acid binding protein1 [Zea mays]	gi|162463757	34295.4	4.6	7	563.966	100	166.48	100	0.945791	0.776277	0.877652	18	0.945791	1.13059	1.2882	1.07764	-1.05732	1.13059	1.2882	1.07764	1.19539
235	seryl-tRNA synthetase [Zea mays]	gi|3355717	58248.6	5.85	3	70.08	100	28.03	99.3268	0.693966	0.77233	0.966649	3	0.693966	1.2516	1.29478	0.71791	-1.44099	1.2516	1.29478	-1.39293	1.80355
306	H1 histone [Zea mays]	gi|162463950	34122.9	10.71	1	25.1662	98.6982	26.13	98.9573	0.698497	0.764724	0.86804	1	0.698497	1.1351	1.30766	0.804683	-1.43165	1.1351	1.30766	-1.24273	1.62506
127	Glycine-rich RNA-binding, abscisic acid-inducible protein	gi|112994	15907.3	5.55	4	231.13	100	79.69	100	0.964764	0.762979	0.896255	5	0.964764	1.17468	1.31065	1.07644	-1.03652	1.17468	1.31065	1.07644	1.21758
113	glyceraldehyde-3-phosphate dehydrogenase [Zea mays]	gi|164414441	58661.8	6.8	4	256.316	100	90.58	100	0.823487	0.760904	1.02247	5	0.823487	1.34376	1.31423	0.80539	-1.21435	1.34376	1.31423	-1.24163	1.63179
35	phosphoenolpyruvate carboxylase [Zea mays]	gi|162458095	116495	5.75	16	653.042	100	93.45	100	0.805698	0.760606	0.867569	28	0.805698	1.14063	1.31474	0.928685	-1.24116	1.14063	1.31474	-1.07679	1.4157
22	photosystem II 47 kDa protein [Zea mays]	gi|11467217	58225.7	6.06	16	901.35	100	138.48	100	1.12897	0.756589	0.974471	22	1.12897	1.28798	1.32172	1.15855	1.12897	1.28798	1.32172	1.15855	1.14085
233	Eukaryotic initiation factor-5 [Zea mays]	gi|162460208	57227.3	5.53	1	72.89	100	72.89	100	0.698104	0.756295	0.992098	1	0.698104	1.31179	1.32224	0.703664	-1.43245	1.31179	1.32224	-1.42113	1.87907
244	voltage-dependent anion channel protein 1a [Zea mays]	gi|162460904	32780.8	7.85	2	65.74	99.9999	45.87	99.9889	0.86361	0.755921	1.10263	2	0.86361	1.45865	1.32289	0.783231	-1.15793	1.45865	1.32289	-1.27676	1.68901
147	sucrose-phosphatase1 [Zea mays]	gi|162463022	51972.9	5.48	3	186.1	100	103.2	100	0.901503	0.75229	1.18348	3	0.901503	1.57316	1.32927	0.761742	-1.10926	1.57316	1.32927	-1.31278	1.74505
3	PEPCase [Zea mays]	gi|829295	113082	5.8	64	4575.13	100	216.66	100	0.896561	0.750657	0.906702	170	0.896561	1.20788	1.33217	0.988815	-1.11537	1.20788	1.33217	-1.01131	1.34723
201	NADH dehydrogenase subunit I [Zea mays]	gi|11467259	22710.1	6.42	2	107.28	100	82.08	100	0.925087	0.747459	0.934741	2	0.925087	1.25056	1.33787	0.989672	-1.08098	1.25056	1.33787	-1.01044	1.35183
61	photosystem II subunit29 [Zea mays]	gi|162458005	33572.6	5.33	7	480.58	100	113.38	100	0.901844	0.740464	1.06725	12	0.901844	1.44133	1.3505	0.845016	-1.10884	1.44133	1.3505	-1.18341	1.5982
45	phosphoenolpyruvate carboxylase [Zea mays]	gi|162458345	118217	5.71	14	590.382	100	94.6	100	0.81345	0.736665	0.865034	25	0.81345	1.17426	1.35747	0.940367	-1.22933	1.17426	1.35747	-1.06341	1.44355
99	NADPH-protochlorophyllide oxidoreductase [Zea mays]	gi|46019982	43683.2	9.19	4	302.9	100	137.45	100	0.871517	0.736116	0.487873	7	0.871517	0.662767	1.35848	1.78636	-1.14743	-1.50883	1.35848	1.78636	-1.31497
6	ATP synthase CF1 beta subunit [Zea mays]	gi|11467199	57655.8	5.31	29	2611.08	100	179.48	100	1.07255	0.733625	0.947002	65	1.07255	1.29085	1.36309	1.13257	1.07255	1.29085	1.36309	1.13257	1.20354
2	PEP carboxylase [Zea mays]	gi|22408	117370	5.73	70	4998.03	100	216.66	100	0.829812	0.732573	0.842953	183	0.829812	1.15067	1.36505	0.984411	-1.20509	1.15067	1.36505	-1.01584	1.38667
1	phosphoenolpyruvate carboxylase [Zea mays]	gi|27764449	117374	5.73	70	4999.84	100	216.66	100	0.854749	0.731065	0.864684	183	0.854749	1.18277	1.36787	0.98851	-1.16993	1.18277	1.36787	-1.01162	1.38377
75	Chain A, Crystal Structure Of The Complex Between Ferredoxin And Ferredoxin-Nadp+ Reductase	gi|13096165	40276.1	7.01	9	411.02	100	95.66	100	1.20897	0.726929	0.874688	10	1.20897	1.20326	1.37565	1.38217	1.20897	1.20326	1.37565	1.38217	-1.00474
205	immunophilin [Zea mays]	gi|162462456	13710.1	8.6	2	103.8	100	52.25	99.9975	0.882638	0.726695	1.2246	2	0.882638	1.68517	1.37609	0.720755	-1.13297	1.68517	1.37609	-1.38743	1.90924
318	HCF106C precursor protein [Zea mays]	gi|162463061	26707.7	6.62	1	21.65	97.0747	21.65	97.0747	0.725861	0.726147	0.741914	1	0.725861	1.02171	1.37713	0.978363	-1.37767	1.02171	1.37713	-1.02212	1.40759
161	HCF106 precursor protein [Zea mays]	gi|162461892	27554.2	7.77	1	162.13	100	162.13	100	0.840227	0.724594	0.80732	2	0.840227	1.11417	1.38008	1.04076	-1.19016	1.11417	1.38008	1.04076	1.32603
305	O-methyltransferase [Zea mays]	gi|33641720	41736	5.48	1	25.28	98.7318	25.28	98.7318	0.472209	0.71605	0.61407	1	0.472209	0.85758	1.39655	0.768982	-2.11771	-1.16607	1.39655	-1.30042	1.8161
150	NADH dehydrogenase subunit J [Zea mays]	gi|11467195	19758	6.04	3	177.75	100	120.08	100	0.917403	0.713225	0.99634	5	0.917403	1.39695	1.40208	0.920774	-1.09003	1.39695	1.40208	-1.08604	1.52272
18	cytochrome f [Zea mays]	gi|11467204	39327.5	9.07	12	1024.94	100	155.25	100	1.05716	0.701404	0.775723	22	1.05716	1.10596	1.42571	1.36281	1.05716	1.10596	1.42571	1.36281	1.04616
239	adenine nucleotide translocator [Zea mays]	gi|193211485	46583.6	9.85	2	69.49	100	47.59	99.9925	0.906807	0.700283	1.06103	2	0.906807	1.51514	1.42799	0.85465	-1.10277	1.51514	1.42799	-1.17007	1.67085
241	nicotianamine synthase 3 [Zea mays]	gi|20387260	40055.6	5.49	1	67.85	99.9999	67.85	99.9999	0.920637	0.69865	1.03476	1	0.920637	1.48109	1.43133	0.889708	-1.0862	1.48109	1.43133	-1.12396	1.60876
135	T-cytoplasm male sterility restorer factor 2 [Zea mays]	gi|14276718	64318	6.9	3	211.05	100	136.06	100	0.953624	0.693518	0.822612	3	0.953624	1.18614	1.44192	1.15926	-1.04863	1.18614	1.44192	1.15926	1.24383
210	2,3-bisphosphoglycerate-independent phosphoglycerate mutase [Zea mays]	gi|162461400	65763.4	5.29	2	96.36	100	65.41	99.9999	1.19504	0.690708	1.02922	2	1.19504	1.49009	1.44779	1.16112	1.19504	1.49009	1.44779	1.16112	1.24689
334	glutathione transferase41 [Zea mays]	gi|162460029	30079.5	4.85	1	19.36	95.0435	19.36	95.0435	1.01162	0.69043	0.526175	1	1.01162	0.762097	1.44837	1.92259	1.01162	-1.31217	1.44837	1.92259	-1.32741
8	ATP synthase CF1 alpha subunit [Zea mays]	gi|11467189	59032.8	5.87	26	2226.41	100	179.38	100	0.962527	0.688027	0.998993	66	0.962527	1.45197	1.45343	0.963498	-1.03893	1.45197	1.45343	-1.03789	1.5085
185	plastidic general dicarboxylate transporter [Zea mays]	gi|40363465	61641.5	9.55	2	125.66	100	66.51	99.9999	1.00066	0.685882	0.777438	2	1.00066	1.13349	1.45798	1.28713	1.00066	1.13349	1.45798	1.28713	1.13274
124	DNA-binding protein MNB1B (HMG1-like protein)	gi|123378	21891	5.9	5	244.262	100	112.25	100	0.867927	0.684148	0.904511	5	0.867927	1.3221	1.46167	0.959554	-1.15217	1.3221	1.46167	-1.04215	1.52328
214	RNA polymerase beta'' chain [Zea mays]	gi|11467184	189010	6.21	1	89.66	100	89.66	100	0.830345	0.681982	0.83562	2	0.830345	1.22528	1.46631	0.993686	-1.20432	1.22528	1.46631	-1.00635	1.47563
333	DEAD box RNA helicase1 [Zea mays]	gi|162459683	64909.8	9.54	1	19.44	95.134	19.44	95.134	0.922533	0.675803	0.953658	1	0.922533	1.41115	1.47972	0.967363	-1.08397	1.41115	1.47972	-1.03374	1.52964
80	chlorophyll a/b-binding apoprotein CP26 precursor [Zea mays]	gi|162461210	32981.5	5.5	7	381.49	100	100.48	100	0.814128	0.670025	0.897376	10	0.814128	1.33932	1.49248	0.907232	-1.22831	1.33932	1.49248	-1.10225	1.64509
337	Hox2b protein [Zea mays]	gi|162464040	184254	7.1	1	19.34	95.0207	19.34	95.0207	1.07975	0.666964	2.18451	1	1.07975	3.2753	1.49933	0.494278	1.07975	3.2753	1.49933	-2.02315	3.03338
121	thioredoxin M1 [Zea mays]	gi|162461510	20256.6	8.7	4	249.06	100	105.97	100	0.864573	0.666886	0.836382	4	0.864573	1.25416	1.49951	1.03371	-1.15664	1.25416	1.49951	1.03371	1.45061
278	ribosomal protein L33 [Zea mays]	gi|11467212	9368.04	10.25	1	40.13	99.9585	40.13	99.9585	0.822782	0.657388	0.601429	1	0.822782	0.914876	1.52117	1.36805	-1.21539	-1.09304	1.52117	1.36805	1.11193
106	Adenylate kinase, chloroplast (AK) (ATP-AMP transphosphorylase)	gi|1170606	27347.7	4.95	5	287.72	100	85.77	100	0.359321	0.655924	0.399474	8	0.359321	0.609025	1.52457	0.899486	-2.78303	-1.64197	1.52457	-1.11175	1.69493
55	Oxygen-evolving enhancer protein 3-2, chloroplast precursor (OEE3) (16 kDa subunit of oxygen evolvi	gi|11134066	25849	9.3	9	533.89	100	112.44	100	0.808862	0.655352	0.679403	17	0.808862	1.0367	1.5259	1.19055	-1.2363	1.0367	1.5259	1.19055	1.28168
36	oxygen-evolving enhancer protein 3-1, chloroplast [Zea mays]	gi|162463912	26000.6	9.77	10	645.16	100	147.9	100	0.835973	0.653617	0.713942	19	0.835973	1.09229	1.52995	1.17093	-1.19621	1.09229	1.52995	1.17093	1.30661
174	beta-amylase [Zea mays]	gi|4321978	59295.8	4.88	2	139.606	100	82.38	100	0.339642	0.651769	0.400898	3	0.339642	0.615093	1.53429	0.847202	-2.94428	-1.62577	1.53429	-1.18036	1.811
231	glufosinate-resistant glutamine synthetase [Zea mays]	gi|33356615	27618.9	5.24	1	73.42	100	73.42	100	0.822215	0.649927	0.768199	1	0.822215	1.18198	1.53863	1.07031	-1.21623	1.18198	1.53863	1.07031	1.43755
183	starch branching enzyme IIa [Zea mays]	gi|2340108	97317.3	5.2	3	129.15	100	59.99	99.9996	0.750914	0.647961	0.962261	3	0.750914	1.48506	1.5433	0.780364	-1.33171	1.48506	1.5433	-1.28145	1.97767
229	protein phosphatase type-2C [Zea mays]	gi|162461083	43390	4.82	2	77.9	100	42.84	99.9778	0.795007	0.646856	0.816973	3	0.795007	1.26299	1.54594	0.973114	-1.25785	1.26299	1.54594	-1.02763	1.58865
189	Chain B, Crystal Structure Of The Complex Between Ferredoxin And Ferredoxin-Nadp+ Reductase	gi|13096166	11266.2	3.88	2	119.7	100	77.91	100	1.01076	0.641434	0.981603	4	1.01076	1.53033	1.55901	1.0297	1.01076	1.53033	1.55901	1.0297	1.51404
68	30S ribosomal protein S17 [Zea mays]	gi|162463621	16543.3	10.31	5	448.966	100	120.19	100	0.81816	0.639428	0.695664	10	0.81816	1.08795	1.5639	1.17609	-1.22225	1.08795	1.5639	1.17609	1.32975
76	chlorophyll a/b-binding apoprotein CP26 precursor [Zea mays]	gi|162461137	32836.3	5.32	7	411.01	100	100.48	100	0.800302	0.637772	0.861398	10	0.800302	1.35064	1.56796	0.929073	-1.24953	1.35064	1.56796	-1.07634	1.68766
289	Alpha-tubulin #3 [Zea mays]	gi|162458676	52963.3	5.09	1	32.7	99.7703	32.7	99.7703	0.780643	0.637763	0.933039	1	0.780643	1.46299	1.56798	0.836667	-1.28099	1.46299	1.56798	-1.19522	1.87408
92	vacuolar H+-translocating inorganic pyrophosphatase [Zea mays]	gi|57161868	85188.1	5.31	4	328.21	100	96.9	100	0.930305	0.635971	1.01622	5	0.930305	1.59791	1.5724	0.915454	-1.07492	1.59791	1.5724	-1.09235	1.71762
15	RecName: Full=Transketolase, chloroplastic; Short=TK	gi|75140229	78889.5	5.47	19	1254.12	100	140.94	100	0.869209	0.635144	0.818552	26	0.869209	1.28877	1.57445	1.06189	-1.15047	1.28877	1.57445	1.06189	1.48269
142	photosystem II protein D2 [Zea mays]	gi|11467176	40436.5	5.6	2	194.09	100	153.52	100	0.831319	0.630929	0.946485	4	0.831319	1.50015	1.58496	0.878322	-1.20291	1.50015	1.58496	-1.13853	1.80454
4	pyruvate,orthophosphate dikinase	gi|168586	110097	5.71	51	3555.63	100	166.05	100	1.11068	0.628437	0.792417	112	1.11068	1.26093	1.59125	1.40163	1.11068	1.26093	1.59125	1.40163	1.13528
5	pyruvate, orthophosphate dikinase1 [Zea mays]	gi|162460730	110659	6.07	47	3242.76	100	166.05	100	1.05565	0.627863	0.772254	105	1.05565	1.22997	1.59271	1.36697	1.05565	1.22997	1.59271	1.36697	1.16513
191	Cytochrome b6	gi|38605705	25281.3	8.89	2	116.08	100	71.63	100	0.963549	0.622576	0.779446	3	0.963549	1.25197	1.60623	1.2362	-1.03783	1.25197	1.60623	1.2362	1.29933
10	GADPH (383 AA) [Zea mays]	gi|22240	44369.3	7.21	20	1363.59	100	130.92	100	1.04177	0.614789	0.964223	42	1.04177	1.56838	1.62657	1.08043	1.04177	1.56838	1.62657	1.08043	1.50549
245	stomatin-like protein [Zea mays]	gi|162462618	47331.2	6.44	1	64.93	99.9999	64.93	99.9999	1.16641	0.613467	1.47912	1	1.16641	2.41109	1.63008	0.788584	1.16641	2.41109	1.63008	-1.2681	2.0671
298	physical impedance induced protein2 [Zea mays]	gi|162462135	24623.8	11.49	1	28.58	99.4068	28.58	99.4068	0.86296	0.608433	0.837301	2	0.86296	1.37616	1.64357	1.03064	-1.1588	1.37616	1.64357	1.03064	1.5947
329	CDC5 protein [Zea mays]	gi|162464197	115380	5.32	1	19.67	95.385	19.67	95.385	0.665748	0.60592	0.716759	1	0.665748	1.18293	1.65038	0.928832	-1.50207	1.18293	1.65038	-1.07662	1.77684
103	pyruvate orthophosphate dikinase [Zea mays]	gi|5565979	9356.92	8.01	5	293.05	100	148.62	100	0.452441	0.602192	0.49502	6	0.452441	0.82203	1.6606	0.913986	-2.21023	-1.2165	1.6606	-1.09411	1.81688
290	low phytic acid1 [Zea mays]	gi|162464293	61339	5.65	1	32.26	99.7458	32.26	99.7458	0.786942	0.601713	0.699342	1	0.786942	1.16225	1.66192	1.12526	-1.27074	1.16225	1.66192	1.12526	1.47692
62	sucrose phosphate synthase1 [Zea mays]	gi|162460834	127790	6.22	8	479.41	100	130.7	100	1.10973	0.597086	0.612217	9	1.10973	1.02534	1.6748	1.81264	1.10973	1.02534	1.6748	1.81264	-1.0823
156	Catalase isozyme 2	gi|231689	59155.6	6.66	4	170.52	100	49.97	99.9957	0.768063	0.594712	0.811771	5	0.768063	1.36498	1.68149	0.946158	-1.30198	1.36498	1.68149	-1.05691	1.77717
16	RUBISCO activase1 [Zea mays]	gi|162458161	52801.3	6.29	16	1055.32	100	135.17	100	0.710597	0.571691	0.531387	32	0.710597	0.929501	1.7492	1.33725	-1.40727	-1.07585	1.7492	1.33725	1.30806
197	histone H1-like protein [Zea mays]	gi|162464456	33251.5	10.72	2	108.06	100	57.16	99.9992	0.738495	0.567156	0.948095	3	0.738495	1.67167	1.76318	0.778925	-1.3541	1.67167	1.76318	-1.28382	2.26361
181	photosystem II protein H [Zea mays]	gi|11467220	8502.6	8.09	2	130.3	100	89.25	100	0.985302	0.56451	0.664748	10	0.985302	1.17757	1.77145	1.48222	-1.01492	1.17757	1.77145	1.48222	1.19513
90	glycine-rich protein [Zea mays]	gi|162463657	16151.5	8.78	3	330.61	100	254.07	100	6.68901	0.563378	3.47837	9	6.68901	6.17413	1.77501	1.92303	6.68901	6.17413	1.77501	1.92303	-1.08339
268	phytoene synthase 1 [Zea mays]	gi|167908781	49472.6	8.81	1	46.66	99.9908	46.66	99.9908	0.805358	0.552045	0.811513	1	0.805358	1.47001	1.81145	0.992415	-1.24168	1.47001	1.81145	-1.00764	1.82529
320	putative CDPK-related protein kinase [Zea mays]	gi|55741069	71936.9	9.05	1	21.43	96.9227	21.43	96.9227	0.625303	0.551714	1.13791	2	0.625303	2.06251	1.81253	0.549517	-1.59923	2.06251	1.81253	-1.81978	3.29841
13	phosphoenolpyruvate carboxykinase [Zea mays]	gi|162457930	79590	6.57	16	1302.55	100	149.29	100	0.98695	0.550724	0.545993	28	0.98695	0.991409	1.81579	1.80762	-1.01322	-1.00867	1.81579	1.80762	1.00452
292	putative gypsy-type retrotransposon [Zea mays]	gi|33113962	109048	5.03	1	30.47	99.6161	30.47	99.6161	0.654729	0.545407	0.68293	1	0.654729	1.25215	1.83349	0.958706	-1.52735	1.25215	1.83349	-1.04307	1.91247
27	ferredoxin [Zea mays]	gi|162458489	46445.4	7.55	12	767.41	100	139.97	100	1.01922	0.516548	0.55347	18	1.01922	1.07148	1.93593	1.8415	1.01922	1.07148	1.93593	1.8415	1.05128
228	adenosine 5'-phosphosulfate reductase 1 [Zea mays]	gi|162462805	53425.8	8.38	1	77.91	100	77.91	100	0.894602	0.501345	0.530794	1	0.894602	1.05874	1.99463	1.6854	-1.11782	1.05874	1.99463	1.6854	1.18348
230	bundle sheath defective2 [Zea mays]	gi|162462326	15898.9	8.86	1	76.82	100	76.82	100	0.888671	0.457241	0.641301	1	0.888671	1.40254	2.18703	1.38573	-1.12528	1.40254	2.18703	1.38573	1.57825
159	chlorophyll a/b protein CP29, photosystem II subunit CP29 [Zea mays=maize, seedlings, Peptide Chlor	gi|957271	3779.9	4.87	2	166.52	100	113.38	100	0.565756	0.439041	0.811576	4	0.565756	1.84852	2.27769	0.697108	-1.76755	1.84852	2.27769	-1.4345	3.26735
304	phytochrome C1 apoprotein; PhyC1 [Zea mays]	gi|37926897	135901	5.89	1	26.11	98.9525	26.11	98.9525	0.62147	0.391188	0.826254	1	0.62147	2.11217	2.55632	0.752154	-1.60909	2.11217	2.55632	-1.32952	3.39866
226	glycine-rich RNA binding protein [Zea mays]	gi|20257707	16386.5	5.22	1	79.3162	100	80.28	100	0.822738	0.355593	0.425967	2	0.822738	1.19791	2.81221	1.93146	-1.21545	1.19791	2.81221	1.93146	1.456
280	putative ferredoxin [Zea mays]	gi|48374987	16824.5	5.02	1	38.83	99.944	38.83	99.944	0.451993	0.314789	0.535892	1	0.451993	1.70238	3.17673	0.84344	-2.21242	1.70238	3.17673	-1.18562	3.7664
308	disease resistance gene analog PIC15 [Zea mays]	gi|3982622	37628.7	5.71	1	24.45	98.4648	24.45	98.4648	0.633771	0.296891	0.729438	1	0.633771	2.45692	3.36824	0.868849	-1.57786	2.45692	3.36824	-1.15095	3.87667

## Sheet: ESTs
Rank	Protein Name	Accession Number	Protein MW	Protein PI	Peptide Count	Total Ion Score	Total Ion Score C.I. %	Best Ion Score	Best Ion Score C.I. %	Avg iTRAQ ratio (115/114)	Avg iTRAQ ratio (116/114)	Avg iTRAQ ratio (117/114)	iTRAQ Peptides (115/114)	CE704C/2023C	CE704S/2023S	2023C/2023S	CE704C/CE704S	CE704C/2023C	CE704S/2023S	2023C/2023S	CE704C/CE704S	(CE704S/CE704C)/(2023S/2023C)
973	ZM_BFb0277I09.r ZM_BFb Zea mays cDNA 5', mRNA sequence	gi|89247710	28299.4	9.31	1	54.68	99.5704	54.68	99.5704	1.0631	1.49321	0.356163	2	1.0631	0.238521	0.669697	2.98488	1.0631	-4.1925	-1.49321	2.98488	-4.45706
974	ZM_BFb0380G20.r ZM_BFb Zea mays cDNA 5', mRNA sequence	gi|101398157	24601.8	9.16	1	54.68	99.5704	54.68	99.5704	1.0631	1.49321	0.356163	2	1.0631	0.238521	0.669697	2.98488	1.0631	-4.1925	-1.49321	2.98488	-4.45706
975	ZM_BFc0068J01.f ZM_BFc Zea mays cDNA clone ZM_BFc0068J01 3', mRNA sequence	gi|148966293	22123	12.15	1	54.68	99.5704	54.68	99.5704	1.0631	1.49321	0.356163	2	1.0631	0.238521	0.669697	2.98488	1.0631	-4.1925	-1.49321	2.98488	-4.45706
849	MSAM229257_2993_4023 LCM-dissected maize shoot apical meristem cDNA Zea mays cDNA, mRNA sequence	gi|113826696	3419.81	8.75	1	68.78	99.9833	68.78	99.9833	2.64909	2.31054	1.66015	1	2.64909	0.718512	0.432798	1.59569	2.64909	-1.39176	-2.31054	1.59569	-3.6869
634	MSAM137234_1855_0664 LCM-dissected maize inbred line Mo17 shoot apical meristem cDNA Zea mays cDNA,	gi|166528395	4867.66	10.43	1	104.47	100	104.47	100	1.94416	2.18387	1.43481	2	1.94416	0.657005	0.457903	1.35499	1.94416	-1.52206	-2.18387	1.35499	-2.95912
947	ZM_BFc0171D08.r ZM_BFc Zea mays cDNA clone ZM_BFc0171D08 5', mRNA sequence	gi|149099949	29758.9	9.13	1	57.28	99.7639	57.28	99.7639	3.51504	1.67509	2.04997	1	3.51504	1.2238	0.596983	1.71468	3.51504	1.2238	-1.67509	1.71468	-2.87225
797	ZM_BFb0380I24.f ZM_BFb Zea mays cDNA 3', mRNA sequence	gi|101398311	27662.8	9.72	1	73.82	99.9948	73.82	99.9948	1.76414	1.95404	1.26247	1	1.76414	0.646083	0.51176	1.39737	1.76414	-1.54779	-1.95404	1.39737	-2.73052
793	MSAM160665_2594_2249 LCM-dissected maize inbred line Mo17 shoot apical meristem cDNA Zea mays cDNA,	gi|166551977	4278.46	11.54	1	74.46	99.9955	74.46	99.9955	2.10377	2.21578	1.78111	2	2.10377	0.803826	0.451307	1.18116	2.10377	-1.24405	-2.21578	1.18116	-2.61719
529	ZM_BFc0082H01.r ZM_BFc Zea mays cDNA clone ZM_BFc0082H01 5', mRNA sequence	gi|148975107	25777.1	7.94	1	130.82	100	130.82	100	1.12801	2.65838	1.2072	1	1.12801	0.45411	0.376169	0.934408	1.12801	-2.20211	-2.65838	-1.0702	-2.48401
407	ZM_BFc0125I09.f ZM_BFc Zea mays cDNA clone ZM_BFc0125I09 3', mRNA sequence	gi|149065598	29849.9	4.78	1	168.74	100	168.74	100	1.19447	0.481179	0.258884	1	1.19447	0.538019	2.07823	4.61393	1.19447	-1.85867	2.07823	4.61393	-2.22013
922	AM937883 Zea mays scutellum 30 days after pollination Zea mays cDNA clone ESC30BDH12, mRNA sequence	gi|193502072	25187.6	9.77	1	60.64	99.8911	60.64	99.8911	1.08249	2.01463	1.00294	2	1.08249	0.497826	0.496369	1.07932	1.08249	-2.00873	-2.01463	1.07932	-2.17443
764	ZMA1C.2_1.G01.C1 ZMA_B73_A Zea mays cDNA clone zMa1-AC190770.2.002.1, mRNA sequence	gi|160481639	24012.3	5.82	1	79.18	99.9985	79.18	99.9985	1.87684	2.06823	1.79183	1	1.87684	0.866357	0.483505	1.04745	1.87684	-1.15426	-2.06823	1.04745	-2.16636
399	zea430F08 Normalized cDNA library from mix tissues of maize Zea mays cDNA clone zea430F08, mRNA seq	gi|116825166	21362	8.46	1	170.19	100	170.19	100	1.72263	2.02758	1.63867	2	1.72263	0.808189	0.493198	1.05124	1.72263	-1.23733	-2.02758	1.05124	-2.13147
1031	MSAM078850_2887_3868 LCM-dissected maize inbred line Mo17 shoot apical meristem cDNA Zea mays cDNA,	gi|166492689	3950.2	8.42	1	49.18	98.4757	49.18	98.4757	1.55834	1.83222	1.40035	1	1.55834	0.764288	0.545785	1.11282	1.55834	-1.30841	-1.83222	1.11282	-2.03894
1085	ZM_BFc0049E07.f ZM_BFc Zea mays cDNA clone ZM_BFc0049E07 3', mRNA sequence	gi|148955887	28836.8	10.89	1	45.37	96.335	45.37	96.335	1.72371	0.614689	0.532791	1	1.72371	0.866766	1.62684	3.23524	1.72371	-1.15371	1.62684	3.23524	-1.98867
770	ZM_BFc0146M07.r ZM_BFc Zea mays cDNA clone ZM_BFc0146M07 5', mRNA sequence	gi|149081275	22553.8	10.73	1	78.65	99.9983	78.65	99.9983	1.137	1.5856	0.92256	1	1.137	0.581836	0.630676	1.23244	1.137	-1.7187	-1.5856	1.23244	-1.95416
909	zea_004452 Normalized cDNA library from mix tissues of maize Zea mays cDNA clone zea_004452, mRNA s	gi|116820363	13831.2	9.52	1	62.06	99.9215	62.06	99.9215	1.12017	1.27064	0.733932	1	1.12017	0.577607	0.787003	1.52626	1.12017	-1.73128	-1.27064	1.52626	-1.93933
1084	ZM_BFc0015I23.f ZM_BFc Zea mays cDNA clone ZM_BFc0015I23 3', mRNA sequence	gi|148936321	30460.9	8.7	1	45.4	96.3602	45.4	96.3602	0.737378	1.02716	0.391972	1	0.737378	0.381609	0.973561	1.8812	-1.35616	-2.62048	-1.02716	1.8812	-1.93229
824	ZM_BFc0158O23.r ZM_BFc Zea mays cDNA clone ZM_BFc0158O23 5', mRNA sequence	gi|149088832	21682.5	8.61	1	70.92	99.9898	70.92	99.9898	1.32736	1.21248	0.853432	1	1.32736	0.703874	0.824757	1.55532	1.32736	-1.42071	-1.21248	1.55532	-1.8858
187	ZM_BFb0351D02.f ZM_BFb Zea mays cDNA 3', mRNA sequence	gi|94476337	28973.9	7.03	3	299.89	100	128.78	100	1.89471	1.31273	1.35276	3	1.89471	1.03049	0.76177	1.40063	1.89471	1.03049	-1.31273	1.40063	-1.83865
929	ZM_BFc0129D04.r ZM_BFc Zea mays cDNA clone ZM_BFc0129D04 5', mRNA sequence	gi|149071458	36372.1	11.04	1	59.39	99.8548	59.39	99.8548	1.53033	1.37292	1.14965	1	1.53033	0.837374	0.728375	1.33113	1.53033	-1.19421	-1.37292	1.33113	-1.82754
404	ZM_BFc0159E20.r ZM_BFc Zea mays cDNA clone ZM_BFc0159E20 5', mRNA sequence	gi|149089024	31173.5	9.25	2	169.27	100	111.27	100	1.20038	1.34103	0.888126	2	1.20038	0.662271	0.745695	1.35158	1.20038	-1.50996	-1.34103	1.35158	-1.81251
758	10403 Zea mays embryo sac cDNA library Zea mays cDNA clone ES21124 5' similar to glutathione S-tran	gi|111433870	14728.2	9.68	1	80.44	99.9989	80.44	99.9989	1.21895	3.18984	2.1577	1	1.21895	0.676428	0.313496	0.564933	1.21895	-1.47835	-3.18984	-1.77012	-1.80204
765	ZM_BFc0013K10.r ZM_BFc Zea mays cDNA clone ZM_BFc0013K10 5', mRNA sequence	gi|148935097	30518.6	9.46	1	79.14	99.9985	79.14	99.9985	1.1842	1.44836	0.978047	1	1.1842	0.675278	0.690435	1.21078	1.1842	-1.48087	-1.44836	1.21078	-1.75365
812	ZM_BFc0183F02.r ZM_BFc Zea mays cDNA clone ZM_BFc0183F02 5', mRNA sequence	gi|149107322	28204.9	8.88	1	71.78	99.9916	71.78	99.9916	0.623194	2.13208	0.760069	2	0.623194	0.356491	0.469025	0.819918	-1.60464	-2.80512	-2.13208	-1.21963	-1.74813
939	ZM_BFc0024L05.r ZM_BFc Zea mays cDNA clone ZM_BFc0024L05 5', mRNA sequence	gi|148941301	31511.4	9.57	1	57.95	99.7977	57.95	99.7977	1.90449	1.52703	1.66512	1	1.90449	1.09043	0.654866	1.14376	1.90449	1.09043	-1.52703	1.14376	-1.74656
716	ZM_BFb0314F01.f ZM_BFb Zea mays cDNA 3', mRNA sequence	gi|91874839	26504.8	11.62	1	87.4062	99.9998	88.37	99.9998	1.68458	1.65192	1.6047	1	1.68458	0.971415	0.605356	1.04978	1.68458	-1.02943	-1.65192	1.04978	-1.73416
378	ZM_BFc0135G11.f ZM_BFc Zea mays cDNA clone ZM_BFc0135G11 3', mRNA sequence	gi|149075345	27031.5	8.93	2	175.25	100	123.09	100	1.48061	0.765151	0.657186	3	1.48061	0.858898	1.30693	2.25295	1.48061	-1.16428	1.30693	2.25295	-1.72385
714	ZM_BFb0314G03.r ZM_BFb Zea mays cDNA 5', mRNA sequence	gi|91874871	30542.6	5.21	1	89.16	99.9998	89.16	99.9998	1.03872	1.22677	0.740733	1	1.03872	0.603806	0.815147	1.40228	1.03872	-1.65616	-1.22677	1.40228	-1.72028
988	7740 Zea mays embryo sac cDNA library Zea mays cDNA clone ES16277 5', mRNA sequence	gi|108824265	21774.7	10.86	1	53.19	99.3946	53.19	99.3946	0.766775	0.756763	0.337901	1	0.766775	0.446508	1.32142	2.26923	-1.30416	-2.2396	1.32142	2.26923	-1.71727
900	ZM_BFc0188M01.r ZM_BFc Zea mays cDNA clone ZM_BFc0188M01 5', mRNA sequence	gi|149110670	30742.5	10.11	1	63.48	99.9434	63.48	99.9434	1.02653	0.740827	0.443938	1	1.02653	0.599246	1.34984	2.31233	1.02653	-1.66876	1.34984	2.31233	-1.71304
743	ZM_BFc0099H07.f ZM_BFc Zea mays cDNA clone ZM_BFc0099H07 3', mRNA sequence	gi|148999354	28656.9	6.16	1	83.33	99.9994	83.33	99.9994	1.06748	3.47049	2.17272	2	1.06748	0.626057	0.288144	0.491311	1.06748	-1.5973	-3.47049	-2.03537	-1.70509
173	ZM_BFb0368D13.r ZM_BFb Zea mays cDNA 5', mRNA sequence	gi|101384375	18176.8	9.38	3	318.6	100	119.45	100	0.458609	1.70949	0.466036	6	0.458609	0.272618	0.584971	0.984064	-2.18051	-3.66814	-1.70949	-1.01619	-1.68224
588	zea_001096 Normalized cDNA library from mix tissues of maize Zea mays cDNA clone zea_001096, mRNA s	gi|116821940	15691	4.73	1	114.29	100	114.29	100	1.34986	1.28851	1.03821	1	1.34986	0.805749	0.776091	1.30017	1.34986	-1.24108	-1.28851	1.30017	-1.67529
302	ZM_BFc0160N02.r ZM_BFc Zea mays cDNA clone ZM_BFc0160N02 5', mRNA sequence	gi|149089854	33057.5	8.4	2	211.85	100	165.77	100	1.09903	1.96069	1.29585	2	1.09903	0.660916	0.510024	0.848114	1.09903	-1.51305	-1.96069	-1.17909	-1.66289
913	MSAM118695_3986_2242 LCM-dissected maize inbred line Mo17 shoot apical meristem cDNA Zea mays cDNA,	gi|166611012	4799.69	6.56	1	61.36	99.9077	61.36	99.9077	1.44647	1.28519	1.12274	2	1.44647	0.873597	0.778097	1.28835	1.44647	-1.14469	-1.28519	1.28835	-1.65576
774	ZM_BFc0131H05.r ZM_BFc Zea mays cDNA clone ZM_BFc0131H05 5', mRNA sequence	gi|149073071	27027.7	11.36	1	78.06	99.998	78.06	99.998	1.26903	1.53043	1.18389	1	1.26903	0.773564	0.653411	1.07192	1.26903	-1.29272	-1.53043	1.07192	-1.6405
57	ZM_BFc0183A18.r ZM_BFc Zea mays cDNA clone ZM_BFc0183A18 5', mRNA sequence	gi|149107146	31574.3	8.96	8	529	100	118.25	100	1.57156	1.41753	1.36125	16	1.57156	0.960297	0.70545	1.15449	1.57156	-1.04134	-1.41753	1.15449	-1.63653
94	ZM_BFc0012B02.r ZM_BFc Zea mays cDNA clone ZM_BFc0012B02 5', mRNA sequence	gi|148934055	20294.1	9.51	5	439.96	100	106.87	100	1.17613	1.36912	0.987292	7	1.17613	0.721112	0.730394	1.19126	1.17613	-1.38675	-1.36912	1.19126	-1.63099
747	MSAM160736_3277_2523 LCM-dissected maize inbred line Mo17 shoot apical meristem cDNA Zea mays cDNA,	gi|166667703	4740.55	8.76	1	82.81	99.9993	82.81	99.9993	1.30243	1.90058	1.53024	1	1.30243	0.805143	0.526156	0.851131	1.30243	-1.24202	-1.90058	-1.17491	-1.61764
315	ZM_BFc0166L24.f ZM_BFc Zea mays cDNA clone ZM_BFc0166L24 3', mRNA sequence	gi|149097203	26620.5	7.08	2	207.12	100	137.45	100	0.95985	0.743371	0.454979	4	0.95985	0.612049	1.34522	2.10966	-1.04183	-1.63386	1.34522	2.10966	-1.56826
618	MSAM205822_0534_2292 LCM-dissected maize inbred line Mo17 shoot apical meristem cDNA Zea mays cDNA,	gi|166561965	3823.96	4.58	1	107.6	100	107.6	100	1.44879	1.42171	1.3156	3	1.44879	0.92536	0.703377	1.10124	1.44879	-1.08066	-1.42171	1.10124	-1.56565
535	ZM_BFc0140H09.r ZM_BFc Zea mays cDNA clone ZM_BFc0140H09 5', mRNA sequence	gi|149078242	34989.4	5.17	1	128.966	100	129.93	100	1.51402	2.2563	2.18654	1	1.51402	0.969084	0.443203	0.692428	1.51402	-1.0319	-2.2563	-1.44419	-1.56233
64	ZM_BFc0118C13.r ZM_BFc Zea mays cDNA clone ZM_BFc0118C13 5', mRNA sequence	gi|149033157	32995.2	8.97	7	506.63	100	111.37	100	1.59286	1.36534	1.39827	15	1.59286	1.02412	0.732421	1.13917	1.59286	1.02412	-1.36534	1.13917	-1.55534
68	ZM_BFc0183A20.r ZM_BFc Zea mays cDNA clone ZM_BFc0183A20 5', mRNA sequence	gi|149107151	29954.8	9.48	5	499.13	100	130.93	100	1.13561	1.39605	1.02727	9	1.13561	0.735841	0.716304	1.10546	1.13561	-1.35899	-1.39605	1.10546	-1.54328
729	MSAM142756_2525_2402 LCM-dissected maize inbred line Mo17 shoot apical meristem cDNA Zea mays cDNA,	gi|166565571	5512.95	9.65	1	86.5	99.9997	86.5	99.9997	0.957792	2.1987	1.37668	1	0.957792	0.626136	0.454815	0.695724	-1.04407	-1.5971	-2.1987	-1.43735	-1.52969
286	7944 Zea mays embryo sac cDNA library Zea mays cDNA clone ES16813 5' similar to mitochondrial F-1-A	gi|108953320	23580.2	4.95	3	226.9	100	90.97	99.9999	1.37412	1.3603	1.22683	3	1.37412	0.901882	0.73513	1.12006	1.37412	-1.10879	-1.3603	1.12006	-1.52362
760	ZM_BFc0124L08.f ZM_BFc Zea mays cDNA clone ZM_BFc0124L08 3', mRNA sequence	gi|149061194	30715.6	5.77	1	79.81	99.9987	79.81	99.9987	1.34828	1.42513	1.29483	1	1.34828	0.908571	0.70169	1.04127	1.34828	-1.10063	-1.42513	1.04127	-1.48395
524	ZM_BFc0080K04.r ZM_BFc Zea mays cDNA clone ZM_BFc0080K04 5', mRNA sequence	gi|148973421	31378.7	6.27	2	133.196	100	75.73	99.9966	1.30514	1.10625	0.97949	3	1.30514	0.885417	0.903957	1.33247	1.30514	-1.12941	-1.10625	1.33247	-1.47404
438	ZM_BFc0006C18.r ZM_BFc Zea mays cDNA clone ZM_BFc0006C18 5', mRNA sequence	gi|148931655	30750.5	6.27	1	158.86	100	158.86	100	1.15521	1.148	0.901527	1	1.15521	0.785305	0.871083	1.28139	1.15521	-1.27339	-1.148	1.28139	-1.47103
360	ZM_BFb0279H17.r ZM_BFb Zea mays cDNA 5', mRNA sequence	gi|89758290	32807.2	9.2	3	184.36	100	71.76	99.9916	1.0803	1.25364	0.92534	4	1.0803	0.73812	0.797674	1.16747	1.0803	-1.35479	-1.25364	1.16747	-1.46359
705	ZM_BFc0160J09.f ZM_BFc Zea mays cDNA clone ZM_BFc0160J09 3', mRNA sequence	gi|149089717	26056.9	5.95	1	91.3	99.9999	91.3	99.9999	1.17614	1.12153	0.908471	1	1.17614	0.810028	0.891639	1.29464	1.17614	-1.23453	-1.12153	1.29464	-1.45197
637	ZM_BFc0041M15.f ZM_BFc Zea mays cDNA clone ZM_BFc0041M15 3', mRNA sequence	gi|148951707	31714.6	5.14	1	103.88	100	103.88	100	1.67246	1.97904	2.28166	1	1.67246	1.15291	0.505295	0.733001	1.67246	1.15291	-1.97904	-1.36426	-1.45064
910	ZM_BFc0095A19.f ZM_BFc Zea mays cDNA clone ZM_BFc0095A19 3', mRNA sequence	gi|149205975	19829.2	10.46	1	61.78	99.9162	61.78	99.9162	1.25334	1.77213	1.5338	2	1.25334	0.865513	0.564292	0.817142	1.25334	-1.15538	-1.77213	-1.22378	-1.44808
628	ZM_BFc0156B17.r ZM_BFc Zea mays cDNA clone ZM_BFc0156B17 5', mRNA sequence	gi|149086859	30040.6	4.84	1	105.16	100	105.16	100	0.830528	1.35917	0.780137	2	0.830528	0.573979	0.735741	1.06459	-1.20405	-1.74222	-1.35917	1.06459	-1.44697
600	ZM_BFc0168C19.r ZM_BFc Zea mays cDNA clone ZM_BFc0168C19 5', mRNA sequence	gi|149098028	30792.1	9.32	1	111.85	100	111.85	100	1.41602	1.38062	1.35805	2	1.41602	0.983653	0.724312	1.04268	1.41602	-1.01662	-1.38062	1.04268	-1.43955
1099	ZM_BFc0153O13.r ZM_BFc Zea mays cDNA clone ZM_BFc0153O13 5', mRNA sequence	gi|149085401	31428.2	4.94	1	44.58	95.6038	44.58	95.6038	1.33657	1.2043	1.12523	1	1.33657	0.934349	0.830361	1.18782	1.33657	-1.07026	-1.2043	1.18782	-1.43049
626	ZM_BFc0149L17.f ZM_BFc Zea mays cDNA clone ZM_BFc0149L17 3', mRNA sequence	gi|149083029	17873.5	5.56	1	106.14	100	106.14	100	0.983525	1.2636	0.869111	2	0.983525	0.687805	0.791389	1.13165	-1.01675	-1.4539	-1.2636	1.13165	-1.42995
920	ZM_BFc0157O14.r ZM_BFc Zea mays cDNA clone ZM_BFc0157O14 5', mRNA sequence	gi|149088208	31949.6	5.77	1	60.67	99.8918	60.67	99.8918	1.20573	2.12997	1.80132	2	1.20573	0.845703	0.469491	0.669359	1.20573	-1.18245	-2.12997	-1.49397	-1.42571
1061	zmrsub1_0B10-017-h09.s3 zmrsub1 Zea mays cDNA 3', mRNA sequence	gi|113702333	27529.3	8.82	1	46.73	97.3204	46.73	97.3204	1.19607	2.57472	2.16387	1	1.19607	0.840427	0.388392	0.552746	1.19607	-1.18987	-2.57472	-1.80915	-1.42317
582	ZM_BFc0159B18.r ZM_BFc Zea mays cDNA clone ZM_BFc0159B18 5', mRNA sequence	gi|149088915	31085.1	6.54	2	114.87	100	64.31	99.9532	0.977321	0.852528	0.590303	2	0.977321	0.692415	1.17298	1.65563	-1.02321	-1.44422	1.17298	1.65563	-1.41147
333	ZM_BFc0135N17.r ZM_BFc Zea mays cDNA clone ZM_BFc0135N17 5', mRNA sequence	gi|149075616	28880.4	8.36	2	196.33	100	137.64	100	0.581446	5.84383	2.43078	2	0.581446	0.415956	0.171121	0.239202	-1.71985	-2.4041	-5.84383	-4.18057	-1.39785
536	CSEST0163 cold stress specific subtracted cDNA library of maize seedlings Zea mays cDNA clone CL61,	gi|161407607	12014.2	5.69	1	128.42	100	128.42	100	1.48113	1.36313	1.45041	1	1.48113	1.06403	0.733604	1.02118	1.48113	1.06403	-1.36313	1.02118	-1.39201
59	ZM_BFc0085G07.f ZM_BFc Zea mays cDNA clone ZM_BFc0085G07 3', mRNA sequence	gi|148981237	31434.9	8.46	6	525.08	100	128.85	100	1.43345	1.50967	1.55996	20	1.43345	1.03331	0.662396	0.918901	1.43345	1.03331	-1.50967	-1.08826	-1.38724
183	ZM_BFb0348G24.r ZM_BFb Zea mays cDNA 5', mRNA sequence	gi|91056033	33657	5.45	5	304.462	100	95.59	100	1.18728	1.22224	1.06371	7	1.18728	0.870291	0.818167	1.11617	1.18728	-1.14904	-1.22224	1.11617	-1.36423
1006	ZM_BFb0277H13.r ZM_BFb Zea mays cDNA 5', mRNA sequence	gi|89247674	29890.6	5.74	1	51.61	99.1289	51.61	99.1289	1.11141	0.928796	0.758386	1	1.11141	0.816527	1.07666	1.4655	1.11141	-1.2247	1.07666	1.4655	-1.36115
229	ZM_BFc0028B18.r ZM_BFc Zea mays cDNA clone ZM_BFc0028B18 5', mRNA sequence	gi|148943283	32724.3	8.42	4	262.38	100	71.76	99.9916	1.05658	1.26114	0.979285	6	1.05658	0.776508	0.792934	1.07893	1.05658	-1.28782	-1.26114	1.07893	-1.36068
931	ZM_BFc0188O02.r ZM_BFc Zea mays cDNA clone ZM_BFc0188O02 5', mRNA sequence	gi|149110751	31175.3	8.39	1	58.53	99.823	58.53	99.823	1.56441	2.12037	2.43919	1	1.56441	1.15036	0.471616	0.641365	1.56441	1.15036	-2.12037	-1.55918	-1.35993
1004	ZM_BFc0115G07.r ZM_BFc Zea mays cDNA clone ZM_BFc0115G07 5', mRNA sequence	gi|149017480	28934.2	8.62	1	51.82	99.17	51.82	99.17	0.928595	1.39836	0.958206	2	0.928595	0.685236	0.715124	0.969098	-1.0769	-1.45935	-1.39836	-1.03189	-1.35515
680	ZM_BFc0182I16.r ZM_BFc Zea mays cDNA clone ZM_BFc0182I16 5', mRNA sequence	gi|149106788	35843.1	10.67	1	96.02	100	96.02	100	0.939563	1.35429	0.942432	1	0.939563	0.695888	0.738396	0.996956	-1.06433	-1.43701	-1.35429	-1.00305	-1.35016
629	ZM_BFc0173I22.r ZM_BFc Zea mays cDNA clone ZM_BFc0173I22 5', mRNA sequence	gi|149101455	28967.3	10.47	1	105.09	100	105.09	100	1.30911	0.973681	0.947013	2	1.30911	0.972611	1.02703	1.38235	1.30911	-1.02816	1.02703	1.38235	-1.34597
335	ZM_BFc0003C15.r ZM_BFc Zea mays cDNA clone ZM_BFc0003C15 5', mRNA sequence	gi|148930676	28733.8	7.08	2	196.02	100	112.94	100	1.4669	0.918236	1.007	2	1.4669	1.09666	1.08904	1.45671	1.4669	1.09666	1.08904	1.45671	-1.33761
306	ZM_BFc0184C04.f ZM_BFc Zea mays cDNA clone ZM_BFc0184C04 3', mRNA sequence	gi|149107852	30681.9	5.79	3	210.85	100	104.5	100	1.17771	1.1211	0.99367	4	1.17771	0.886333	0.891979	1.18521	1.17771	-1.12824	-1.1211	1.18521	-1.32874
371	ZM_BFc0112H06.r ZM_BFc Zea mays cDNA clone ZM_BFc0112H06 5', mRNA sequence	gi|149014384	28176.8	11.08	2	181.27	100	116.66	100	1.48383	1.37877	1.54955	2	1.48383	1.12386	0.725285	0.957589	1.48383	1.12386	-1.37877	-1.04429	-1.32029
178	ZM_BFc0159I02.r ZM_BFc Zea mays cDNA clone ZM_BFc0159I02 5', mRNA sequence	gi|149089123	28553.4	9.94	3	312.79	100	173.57	100	0.269907	5.8826	1.21088	4	0.269907	0.20584	0.169993	0.222903	-3.70497	-4.85814	-5.8826	-4.48626	-1.31125
875	ZM_BFc0008G10.f ZM_BFc Zea mays cDNA clone ZM_BFc0008G10 3', mRNA sequence	gi|110194417	28431.9	5.07	1	65.9	99.9676	65.9	99.9676	0.694143	1.36292	0.723285	1	0.694143	0.530686	0.733716	0.959709	-1.44062	-1.88435	-1.36292	-1.04198	-1.30801
412	ZM_BFb0339B06.r ZM_BFb Zea mays cDNA 5', mRNA sequence	gi|94472116	32674.1	6.36	2	167.26	100	96.4	100	1.04785	1.29078	1.03436	2	1.04785	0.801342	0.774724	1.01304	1.04785	-1.24791	-1.29078	1.01304	-1.30762
949	8654 Zea mays embryo sac cDNA library Zea mays cDNA clone ES17862 5' similar to MATE efflux family	gi|109178875	23574.4	9.69	1	57.25	99.7623	57.25	99.7623	1.17488	1.17718	1.05845	1	1.17488	0.899134	0.849486	1.11	1.17488	-1.11218	-1.17718	1.11	-1.30668
420	ZM_BFc0191L04.r ZM_BFc Zea mays cDNA clone ZM_BFc0191L04 5', mRNA sequence	gi|149112468	26870.4	4.8	2	163.186	100	117.87	100	0.719227	1.84678	1.01823	2	0.719227	0.551358	0.541484	0.706347	-1.39038	-1.8137	-1.84678	-1.41573	-1.30447
358	ZM_BFc0055G07.f ZM_BFc Zea mays cDNA clone ZM_BFc0055G07 3', mRNA sequence	gi|148959014	35153.5	4.81	2	184.68	100	125.55	100	1.55012	1.72911	2.0586	2	1.55012	1.19055	0.578332	0.752998	1.55012	1.19055	-1.72911	-1.32803	-1.30202
606	ZM_BFc0104D12.f ZM_BFc Zea mays cDNA clone ZM_BFc0104D12 3', mRNA sequence	gi|149004830	23423.6	9.76	1	110.54	100	110.54	100	1.63487	1.52987	1.92661	2	1.63487	1.25933	0.65365	0.848575	1.63487	1.25933	-1.52987	-1.17845	-1.29821
501	ZM_BFc0161G05.r ZM_BFc Zea mays cDNA clone ZM_BFc0161G05 5', mRNA sequence	gi|149090215	27937.2	9.34	2	141.27	100	88.57	99.9998	1.00601	1.51885	1.18728	3	1.00601	0.781698	0.658391	0.847319	1.00601	-1.27927	-1.51885	-1.18019	-1.28695
664	ZM_BFc0120O18.r ZM_BFc Zea mays cDNA clone ZM_BFc0120O18 5', mRNA sequence	gi|149045919	30630	6.23	1	98.23	100	98.23	100	0.751475	0.875897	0.511991	2	0.751475	0.584533	1.14169	1.46775	-1.33072	-1.71077	1.14169	1.46775	-1.2856
1015	ZM_BFc0172C18.f ZM_BFc Zea mays cDNA clone ZM_BFc0172C18 3', mRNA sequence	gi|149100562	31370.2	7.16	1	50.5	98.8752	50.5	98.8752	1.2751	1.32279	1.31324	1	1.2751	0.992784	0.755979	0.970958	1.2751	-1.00727	-1.32279	-1.02991	-1.28437
955	ZM_BFc0074A24.r ZM_BFc Zea mays cDNA clone ZM_BFc0074A24 5', mRNA sequence	gi|148969842	29190.8	7.33	1	56.63	99.7258	56.63	99.7258	1.02164	0.860327	0.685323	1	1.02164	0.796584	1.16235	1.49075	1.02164	-1.25536	1.16235	1.49075	-1.28253
757	389 maize leaf suppression subtractive hybridization library Zea mays cDNA, mRNA sequence	gi|194717173	16806.3	5.23	1	80.47	99.9989	80.47	99.9989	1.3231	0.721232	0.744421	1	1.3231	1.03215	1.38652	1.77735	1.3231	1.03215	1.38652	1.77735	-1.28188
507	ZM_BFb0267L20.f ZM_BFb Zea mays cDNA 3', mRNA sequence	gi|88751292	24645.2	8.94	1	139.66	100	139.66	100	1.45927	1.47214	1.68556	1	1.45927	1.14497	0.679284	0.865748	1.45927	1.14497	-1.47214	-1.15507	-1.2745
1039	ZM_BFc0113N10.r ZM_BFc Zea mays cDNA clone ZM_BFc0113N10 5', mRNA sequence	gi|149015124	31209.3	9.47	1	48.48	98.2091	48.48	98.2091	1.20675	1.73392	1.64434	1	1.20675	0.948333	0.576726	0.733879	1.20675	-1.05448	-1.73392	-1.36262	-1.27249
836	ZM_BFc0083B20.r ZM_BFc Zea mays cDNA clone ZM_BFc0083B20 5', mRNA sequence	gi|148977661	21831.9	9.86	1	69.94	99.9872	69.94	99.9872	1.23321	1.31909	1.28039	1	1.23321	0.970657	0.758097	0.963158	1.23321	-1.03023	-1.31909	-1.03825	-1.27049
914	ZM_BFc0060H07.f ZM_BFc Zea mays cDNA clone ZM_BFc0060H07 3', mRNA sequence	gi|148961842	25714.9	7.24	1	61.31	99.9067	61.31	99.9067	1.37169	0.799661	0.865337	1	1.37169	1.08213	1.25053	1.58515	1.37169	1.08213	1.25053	1.58515	-1.26758
954	MSAM006262_3546_0602 LCM-dissected maize inbred line Mo17 shoot apical meristem cDNA Zea mays cDNA,	gi|166702101	5284.94	9.31	1	56.85	99.7393	56.85	99.7393	1.18868	0.709543	0.66553	2	1.18868	0.937969	1.40936	1.78606	1.18868	-1.06613	1.40936	1.78606	-1.26729
682	zea298C09 Normalized cDNA library from mix tissues of maize Zea mays cDNA clone zea298C09, mRNA seq	gi|116828840	20214.1	6.2	1	95.62	100	95.62	100	1.20052	1.68326	1.59859	2	1.20052	0.949697	0.594084	0.750989	1.20052	-1.05297	-1.68326	-1.33158	-1.26411
937	ZM_BFc0077M19.r ZM_BFc Zea mays cDNA clone ZM_BFc0077M19 5', mRNA sequence	gi|148972077	34805	4.97	1	58	99.8	58	99.8	0.828977	1.25786	0.827348	2	0.828977	0.657741	0.795	1.00197	-1.20631	-1.52035	-1.25786	1.00197	-1.26034
531	MSAM254664_0289_0328 LCM-dissected maize inbred line Mo17 shoot apical meristem cDNA Zea mays cDNA,	gi|166552432	3425.84	10.83	1	130.57	100	130.57	100	1.32954	1.72178	1.81703	2	1.32954	1.05532	0.580793	0.731709	1.32954	1.05532	-1.72178	-1.36666	-1.25984
756	zea282E02 Normalized cDNA library from mix tissues of maize Zea mays cDNA clone zea282E02, mRNA seq	gi|116815436	20338.4	5.04	1	81.06	99.999	81.06	99.999	1.01319	1.35563	1.09797	1	1.01319	0.80993	0.737663	0.922783	1.01319	-1.23468	-1.35563	-1.08368	-1.25096
852	ZM_BFc0178K12.r ZM_BFc Zea mays cDNA clone ZM_BFc0178K12 5', mRNA sequence	gi|149104474	20498.8	9.11	1	68.01	99.98	68.01	99.98	1.19124	1.18736	1.13136	1	1.19124	0.952833	0.842204	1.05293	1.19124	-1.0495	-1.18736	1.05293	-1.25021
882	zea_009340 Normalized cDNA library from mix tissues of maize Zea mays cDNA clone zea_009340, mRNA s	gi|116820943	17492.3	8.59	1	65.41	99.9637	65.41	99.9637	1.83505	0.730651	1.07355	1	1.83505	1.4693	1.36864	1.70933	1.83505	1.4693	1.36864	1.70933	-1.24892
768	ZM_BFc0163A12.r ZM_BFc Zea mays cDNA clone ZM_BFc0163A12 5', mRNA sequence	gi|149095032	29397.9	6.66	1	78.96	99.9984	78.96	99.9984	1.38875	1.51643	1.68696	1	1.38875	1.11246	0.659445	0.823225	1.38875	1.11246	-1.51643	-1.21473	-1.24836
1000	MSAM047977_3163_2044 LCM-dissected maize inbred line Mo17 shoot apical meristem cDNA Zea mays cDNA,	gi|166697269	3563.09	12	1	52.35	99.2654	52.35	99.2654	1.43893	1.28866	1.49842	1	1.43893	1.16277	0.775998	0.9603	1.43893	1.16277	-1.28866	-1.04134	-1.2375
621	ZM_BFc0038H17.r ZM_BFc Zea mays cDNA clone ZM_BFc0038H17 5', mRNA sequence	gi|149205347	24663.1	10	2	106.73	100	61.22	99.9047	1.26669	1.21685	1.24598	2	1.26669	1.02393	0.821791	1.01663	1.26669	1.02393	-1.21685	1.01663	-1.23709
369	ZM_BFc0093E16.r ZM_BFc Zea mays cDNA clone ZM_BFc0093E16 5', mRNA sequence	gi|148991132	31218.9	8.33	1	182.19	100	182.19	100	1.12579	0.744477	0.67994	2	1.12579	0.913313	1.34323	1.65572	1.12579	-1.09492	1.34323	1.65572	-1.23265
672	ZM_BFb0307N14.r ZM_BFb Zea mays cDNA 5', mRNA sequence	gi|91871692	28557.2	4.58	1	97.16	100	97.16	100	0.997391	1.01205	0.820358	1	0.997391	0.810593	0.988098	1.2158	-1.00262	-1.23366	-1.01205	1.2158	-1.23045
277	zmrsub1_0A10-012-a07.s0 zmrsub1 Zea mays cDNA 3', mRNA sequence	gi|113704258	27086.2	9.69	2	232.48	100	153.13	100	1.12133	1.64217	1.50725	3	1.12133	0.917842	0.608949	0.743955	1.12133	-1.08951	-1.64217	-1.34417	-1.2217
790	ZM_BFc0118F18.f ZM_BFc Zea mays cDNA clone ZM_BFc0118F18 3', mRNA sequence	gi|149035803	27200.7	6.84	1	75.08	99.9961	75.08	99.9961	1.01117	1.20105	0.995516	1	1.01117	0.828869	0.832602	1.01573	1.01117	-1.20646	-1.20105	1.01573	-1.21994
575	ZM_BFb0317C06.f ZM_BFb Zea mays cDNA 3', mRNA sequence	gi|91876477	29193.1	6.2	1	116.616	100	117.58	100	1.1923	1.07787	1.05364	1	1.1923	0.977528	0.927759	1.1316	1.1923	-1.02299	-1.07787	1.1316	-1.21971
1101	MSAM027104_1822_3420 LCM-dissected maize shoot apical meristem cDNA Zea mays cDNA, mRNA sequence	gi|113554940	5557.94	6.23	1	44.45	95.4703	44.45	95.4703	0.989805	0.940961	0.767344	1	0.989805	0.81549	1.06274	1.28991	-1.0103	-1.22626	1.06274	1.28991	-1.21375
616	MSAM067448_2964_1140 LCM-dissected maize shoot apical meristem cDNA Zea mays cDNA, mRNA sequence	gi|113754793	4275.16	4.28	1	107.95	100	107.95	100	1.11449	0.448055	0.411812	2	1.11449	0.919111	2.23187	2.7063	1.11449	-1.08801	2.23187	2.7063	-1.21257
526	ZM_BFc0107B01.r ZM_BFc Zea mays cDNA clone ZM_BFc0107B01 5', mRNA sequence	gi|149008972	30620.9	9.63	1	132.57	100	132.57	100	0.647255	1.37673	0.735811	1	0.647255	0.534462	0.726357	0.879648	-1.54499	-1.87104	-1.37673	-1.13682	-1.21104
172	ZM_BFc0088P24.r ZM_BFc Zea mays cDNA clone ZM_BFc0088P24 5', mRNA sequence	gi|148985940	29233	4.85	4	318.72	100	135.54	100	1.22568	1.09327	1.10988	4	1.22568	1.01519	0.914686	1.10434	1.22568	1.01519	-1.09327	1.10434	-1.20734
673	ZM_BFc0170K08.f ZM_BFc Zea mays cDNA clone ZM_BFc0170K08 3', mRNA sequence	gi|149099590	25411.7	9.71	2	97.08	100	51.41	99.0878	0.923123	0.99118	0.759331	2	0.923123	0.766088	1.0089	1.21571	-1.08328	-1.30533	1.0089	1.21571	-1.20498
832	ZM_BFc0170P07.r ZM_BFc Zea mays cDNA clone ZM_BFc0170P07 5', mRNA sequence	gi|149099787	33009.1	9.43	1	70.38	99.9884	70.38	99.9884	2.11678	1.24084	2.1798	1	2.11678	1.75671	0.805903	0.971089	2.11678	1.75671	-1.24084	-1.02977	-1.20497
663	ZM_BFc0157M17.r ZM_BFc Zea mays cDNA clone ZM_BFc0157M17 5', mRNA sequence	gi|149088132	32593.3	10.06	1	98.6	100	98.6	100	0.915781	1.43496	1.09109	1	0.915781	0.76036	0.696883	0.839329	-1.09196	-1.31517	-1.43496	-1.19143	-1.2044
874	ZM_BFc0113P18.r ZM_BFc Zea mays cDNA clone ZM_BFc0113P18 5', mRNA sequence	gi|149015197	28318.3	4.81	1	65.92	99.9677	65.92	99.9677	0.815763	0.62454	0.425158	1	0.815763	0.680753	1.60118	1.91873	-1.22585	-1.46896	1.60118	1.91873	-1.19832
752	Contag_2845 Maize ovary - Eveland 2007 Zea mays cDNA, mRNA sequence	gi|161585510	3433.81	6.29	1	81.54	99.9991	81.54	99.9991	0.837689	1.34942	0.945294	2	0.837689	0.700519	0.74106	0.886168	-1.19376	-1.42751	-1.34942	-1.12845	-1.19581
890	MSAM094392_1132_2492 LCM-dissected maize inbred line Mo17 shoot apical meristem cDNA Zea mays cDNA,	gi|166678408	5307.8	9.86	1	64.58	99.956	64.58	99.956	1.07043	0.963267	0.864116	1	1.07043	0.897068	1.03813	1.23876	1.07043	-1.11474	1.03813	1.23876	-1.19325
1093	ZM_BFc0170K10.r ZM_BFc Zea mays cDNA clone ZM_BFc0170K10 5', mRNA sequence	gi|149099593	31798.2	6.1	1	44.75	95.7726	44.75	95.7726	1.35724	1.35071	1.54003	1	1.35724	1.14016	0.740349	0.881312	1.35724	1.14016	-1.35071	-1.13467	-1.1904
316	ZM_BFc0153L21.f ZM_BFc Zea mays cDNA clone ZM_BFc0153L21 3', mRNA sequence	gi|149085295	25900.4	5.26	2	206.18	100	133.31	100	0.687061	5.53959	3.19942	3	0.687061	0.577555	0.180519	0.214746	-1.45548	-1.73144	-5.53959	-4.65667	-1.1896
556	Zea326H04 Normalized cDNA library from mix tissues of maize Zea mays cDNA clone Zea326H04, mRNA seq	gi|116816237	17806.6	9.49	1	123.36	100	123.36	100	0.623288	0.785081	0.411698	1	0.623288	0.524402	1.27375	1.51394	-1.60439	-1.90693	1.27375	1.51394	-1.18857
930	MSAM078523_2345_1002 LCM-dissected maize inbred line Mo17 shoot apical meristem cDNA Zea mays cDNA,	gi|166648848	4940.7	9.99	1	58.77	99.8325	58.77	99.8325	1.08075	0.944124	0.862901	1	1.08075	0.913969	1.05918	1.25246	1.08075	-1.09413	1.05918	1.25246	-1.18248
940	ZM_BFc0133M19.f ZM_BFc Zea mays cDNA clone ZM_BFc0133M19 3', mRNA sequence	gi|149074506	27682.7	7.89	1	57.95	99.7977	57.95	99.7977	0.747772	1.21891	0.771386	1	0.747772	0.63285	0.820407	0.969388	-1.33731	-1.58015	-1.21891	-1.03158	-1.18159
190	ZM_BFb0295M14.r ZM_BFb Zea mays cDNA 5', mRNA sequence	gi|89252099	31535.5	5.47	4	295.56	100	110.21	100	1.2263	1.32365	1.37449	7	1.2263	1.03841	0.755484	0.892182	1.2263	1.03841	-1.32365	-1.12085	-1.18094
1044	ZM_BFc0087C15.r ZM_BFc Zea mays cDNA clone ZM_BFc0087C15 5', mRNA sequence	gi|148982837	28920.3	9.69	1	47.74	97.8764	47.74	97.8764	1.08826	0.890936	0.821552	1	1.08826	0.922123	1.12242	1.32464	1.08826	-1.08445	1.12242	1.32464	-1.18017
204	zea288H03 Normalized cDNA library from mix tissues of maize Zea mays cDNA clone zea288H03, mRNA seq	gi|116815584	19408.1	5.61	3	281.04	100	114.31	100	1.30628	1.38689	1.53715	4	1.30628	1.10834	0.721038	0.849807	1.30628	1.10834	-1.38689	-1.17674	-1.17859
719	ZM_BFc0142D23.f ZM_BFc Zea mays cDNA clone ZM_BFc0142D23 3', mRNA sequence	gi|149078972	16185.7	9.01	1	87.84	99.9998	87.84	99.9998	6.22927	1.62239	8.57976	2	6.22927	5.28836	0.616376	0.726042	6.22927	5.28836	-1.62239	-1.37733	-1.17792
515	ZM_BFc0108A10.r ZM_BFc Zea mays cDNA clone ZM_BFc0108A10 5', mRNA sequence	gi|149009542	33930.6	8.75	2	136.92	100	73.73	99.9947	1.0506	1.47198	1.31526	2	1.0506	0.893529	0.679357	0.798781	1.0506	-1.11916	-1.47198	-1.25191	-1.17579
572	ZM_BFc0183P05.r ZM_BFc Zea mays cDNA clone ZM_BFc0183P05 5', mRNA sequence	gi|149107744	28435.5	7.05	1	117.8	100	117.8	100	0.969428	1.16046	0.958961	1	0.969428	0.82636	0.861724	1.01091	-1.03154	-1.21013	-1.16046	1.01091	-1.17313
206	ZM_BFc0174L15.r ZM_BFc Zea mays cDNA clone ZM_BFc0174L15 5', mRNA sequence	gi|149102147	34318.3	5.29	4	279.46	100	96.82	100	1.23196	1.58971	1.6695	7	1.23196	1.05019	0.629045	0.73792	1.23196	1.05019	-1.58971	-1.35516	-1.17308
574	zea_016073 Normalized cDNA library from mix tissues of maize Zea mays cDNA clone zea_016073, mRNA s	gi|116817617	14913	6.84	2	117.2	100	65.41	99.9637	0.710858	1.47855	0.89906	2	0.710858	0.608068	0.676337	0.790668	-1.40675	-1.64455	-1.47855	-1.26475	-1.16904
223	9738 Zea mays embryo sac cDNA library Zea mays cDNA clone ES20490 5' similar to enolase, mRNA seque	gi|111145838	28397	5.46	3	267.8	100	122.5	100	1.31051	1.14373	1.28284	4	1.31051	1.12163	0.874335	1.02157	1.31051	1.12163	-1.14373	1.02157	-1.16839
450	ZM_BFc0147L15.f ZM_BFc Zea mays cDNA clone ZM_BFc0147L15 3', mRNA sequence	gi|149081806	27047.1	5.99	2	155.55	100	92.3	99.9999	1.0678	1.21589	1.11457	4	1.0678	0.916668	0.82244	0.958038	1.0678	-1.09091	-1.21589	-1.0438	-1.16487
266	ZM_BFc0025D20.r ZM_BFc Zea mays cDNA clone ZM_BFc0025D20 5', mRNA sequence	gi|148941572	28046.3	8.54	2	236.46	100	125.55	100	1.37245	2.08551	2.4648	2	1.37245	1.18187	0.479499	0.55682	1.37245	1.18187	-2.08551	-1.79591	-1.16126
30	ZM_BFb0268J10.f ZM_BFb Zea mays cDNA 3', mRNA sequence	gi|88751860	26562.8	5.62	8	721.71	100	145.59	100	1.0971	0.786324	0.743108	15	1.0971	0.94504	1.27174	1.47637	1.0971	-1.05816	1.27174	1.47637	-1.16091
953	ZM_BFc0032C16.f ZM_BFc Zea mays cDNA clone ZM_BFc0032C16 3', mRNA sequence	gi|148945838	19795.2	8.51	1	56.9	99.7423	56.9	99.7423	1.45386	1.37462	1.72429	1	1.45386	1.25438	0.727476	0.843165	1.45386	1.25438	-1.37462	-1.18601	-1.15903
253	ZM_BFc0090D22.f ZM_BFc Zea mays cDNA clone ZM_BFc0090D22 3', mRNA sequence	gi|148986856	16071.3	7.71	3	245.856	100	131.19	100	1.15646	2.18778	2.1901	4	1.15646	1.00106	0.457085	0.528039	1.15646	1.00106	-2.18778	-1.8938	-1.15523
1097	ZM_BFc0145O10.r ZM_BFc Zea mays cDNA clone ZM_BFc0145O10 5', mRNA sequence	gi|149080937	25657.8	4.82	1	44.61	95.6341	44.61	95.6341	0.88431	1.22053	0.936163	1	0.88431	0.767011	0.819313	0.94461	-1.13083	-1.30376	-1.22053	-1.05864	-1.15293
525	Contag_7211 Maize ovary - Eveland 2007 Zea mays cDNA, mRNA sequence	gi|161586606	3772.25	11.1	2	132.96	100	76.81	99.9974	1.24893	1.46664	1.58939	3	1.24893	1.08369	0.681829	0.785791	1.24893	1.08369	-1.46664	-1.2726	-1.15248
567	ZM_BFc0113P18.f ZM_BFc Zea mays cDNA clone ZM_BFc0113P18 3', mRNA sequence	gi|110541059	23576.7	8.62	1	119.04	100	119.04	100	1.07355	0.534973	0.498405	2	1.07355	0.931646	1.86925	2.15397	1.07355	-1.07337	1.86925	2.15397	-1.15232
446	MSAM029033_2786_1319 LCM-dissected maize inbred line Mo17 shoot apical meristem cDNA Zea mays cDNA,	gi|166611327	4520.25	4.51	2	156.87	100	95.03	100	1.30431	0.967728	1.09783	3	1.30431	1.13444	1.03335	1.18809	1.30431	1.13444	1.03335	1.18809	-1.14974
337	ZM_BFc0062M08.r ZM_BFc Zea mays cDNA clone ZM_BFc0062M08 5', mRNA sequence	gi|148963182	32806.9	9.67	2	195.67	100	100.82	100	1.33568	0.961199	1.11825	3	1.33568	1.16339	1.04037	1.19444	1.33568	1.16339	1.04037	1.19444	-1.14809
761	ZM_BFc0127F18.f ZM_BFc Zea mays cDNA clone ZM_BFc0127F18 3', mRNA sequence	gi|149070192	27682.2	9.71	1	79.69	99.9986	79.69	99.9986	0.854475	0.840684	0.62734	1	0.854475	0.746226	1.18951	1.36206	-1.17031	-1.34008	1.18951	1.36206	-1.14506
74	ZM_BFc0120K05.r ZM_BFc Zea mays cDNA clone ZM_BFc0120K05 5', mRNA sequence	gi|149044908	31142.9	7.19	6	476.75	100	111.41	100	1.01649	0.852083	0.758561	8	1.01649	0.890243	1.1736	1.34003	1.01649	-1.12329	1.1736	1.34003	-1.14181
891	ZZ-Ca03.r Zea mays LCM amplified non-pericyle central cylinder cell specific pGEM library Zea mays	gi|120480167	24735.5	7.03	1	64.48	99.955	64.48	99.955	0.521177	1.18871	0.54312	1	0.521177	0.4569	0.841251	0.959599	-1.91873	-2.18866	-1.18871	-1.0421	-1.14068
722	ZM_BFc0185C07.r ZM_BFc Zea mays cDNA clone ZM_BFc0185C07 5', mRNA sequence	gi|149108518	31402.9	8.31	1	87.04	99.9998	87.04	99.9998	1.03755	1.2403	1.12996	1	1.03755	0.911034	0.806257	0.918224	1.03755	-1.09765	-1.2403	-1.08906	-1.13887
580	ZM_BFb0360G04.r ZM_BFb Zea mays cDNA 5', mRNA sequence	gi|94478450	27687.4	9.82	1	115.38	100	115.38	100	0.935342	1.12922	0.928185	2	0.935342	0.821972	0.885569	1.00771	-1.06913	-1.21659	-1.12922	1.00771	-1.13793
222	ZM_BFc0017H13.f ZM_BFc Zea mays cDNA clone ZM_BFc0017H13 3', mRNA sequence	gi|148937448	29860.6	5.84	4	269.2	100	96.56	100	0.941756	0.929667	0.771225	6	0.941756	0.829571	1.07565	1.22112	-1.06185	-1.20544	1.07565	1.22112	-1.13523
485	ZM_BFc0167K09.r ZM_BFc Zea mays cDNA clone ZM_BFc0167K09 5', mRNA sequence	gi|149097710	29791.4	5.79	2	145.46	100	73.33	99.9941	1.00715	1.33013	1.18027	2	1.00715	0.887338	0.751807	0.853318	1.00715	-1.12697	-1.33013	-1.1719	-1.13502
636	ZM_BFc0073M11.r ZM_BFc Zea mays cDNA clone ZM_BFc0073M11 5', mRNA sequence	gi|148969692	35042.3	6.83	2	104.35	100	57.64	99.7827	1.34698	1.44912	1.7239	2	1.34698	1.18962	0.690074	0.781359	1.34698	1.18962	-1.44912	-1.27982	-1.13228
1009	ZM_BFc0146N19.r ZM_BFc Zea mays cDNA clone ZM_BFc0146N19 5', mRNA sequence	gi|149081312	30639.7	5.74	1	51.34	99.073	51.34	99.073	0.995614	1.19563	1.05297	1	0.995614	0.880681	0.836376	0.945527	-1.00441	-1.13549	-1.19563	-1.05761	-1.1305
295	ZM_BFc0126C09.r ZM_BFc Zea mays cDNA clone ZM_BFc0126C09 5', mRNA sequence	gi|149067554	26625.5	9.49	2	219.81	100	118.15	100	1.01082	1.00735	0.902744	4	1.01082	0.896159	0.992706	1.11972	1.01082	-1.11587	-1.00735	1.11972	-1.12795
13	ZM_BFb0332J03.f ZM_BFb Zea mays cDNA 3', mRNA sequence	gi|93016790	24176.7	4.92	9	922.06	100	206.79	100	1.08115	0.740778	0.710063	21	1.08115	0.958537	1.34993	1.52261	1.08115	-1.04326	1.34993	1.52261	-1.12792
79	ZM_BFc0110P13.r ZM_BFc Zea mays cDNA clone ZM_BFc0110P13 5', mRNA sequence	gi|149013697	32575	5.05	5	465.99	100	131.67	100	0.849717	1.01505	0.766827	9	0.849717	0.755457	0.985172	1.1081	-1.17686	-1.3237	-1.01505	1.1081	-1.12477
523	ZM_BFc0103G12.r ZM_BFc Zea mays cDNA clone ZM_BFc0103G12 5', mRNA sequence	gi|149001880	31279.4	9.34	2	133.98	100	79.06	99.9984	0.823493	0.942546	0.690774	2	0.823493	0.732881	1.06096	1.19213	-1.21434	-1.36448	1.06096	1.19213	-1.12364
683	ZM_BFc0023B20.r ZM_BFc Zea mays cDNA clone ZM_BFc0023B20 5', mRNA sequence	gi|148940382	33340.1	4.79	1	95.28	100	95.28	100	1.59008	1.28132	1.81345	2	1.59008	1.41529	0.780445	0.876828	1.59008	1.41529	-1.28132	-1.14047	-1.1235
53	ZM_BFc0156B16.r ZM_BFc Zea mays cDNA clone ZM_BFc0156B16 5', mRNA sequence	gi|149086857	33037.4	5.8	6	537.84	100	134.6	100	1.20835	1.5917	1.71327	9	1.20835	1.07638	0.628259	0.705286	1.20835	1.07638	-1.5917	-1.41786	-1.1226
1033	ZM_BFc0186H23.r ZM_BFc Zea mays cDNA clone ZM_BFc0186H23 5', mRNA sequence	gi|149109284	24679.3	4.73	1	49.1	98.4473	49.1	98.4473	1.05839	1.11062	1.04724	1	1.05839	0.942929	0.900399	1.01066	1.05839	-1.06053	-1.11062	1.01066	-1.12245
1094	ZM_BFb0383O22.r ZM_BFb Zea mays cDNA 5', mRNA sequence	gi|101401217	29161.8	8.89	1	44.71	95.7335	44.71	95.7335	1.07787	0.942334	0.905155	1	1.07787	0.960546	1.06119	1.19081	1.07787	-1.04108	1.06119	1.19081	-1.12214
411	ZM_BFc0168P18.r ZM_BFc Zea mays cDNA clone ZM_BFc0168P18 5', mRNA sequence	gi|149098541	28774.5	9.38	2	168.15	100	120.47	100	0.918541	2.94972	2.4204	4	0.918541	0.820553	0.339015	0.3795	-1.08868	-1.21869	-2.94972	-2.63505	-1.11942
893	ZM_BFc0186I07.r ZM_BFc Zea mays cDNA clone ZM_BFc0186I07 5', mRNA sequence	gi|149109297	27991.1	9.59	1	64.27	99.9528	64.27	99.9528	1.2926	1.38542	1.60103	1	1.2926	1.15563	0.7218	0.807353	1.2926	1.15563	-1.38542	-1.23862	-1.11853
576	ZM_BFc0163I18.r ZM_BFc Zea mays cDNA clone ZM_BFc0163I18 5', mRNA sequence	gi|149095330	33225.8	9.11	2	115.91	100	68.92	99.9838	0.924329	1.18387	0.978462	3	0.924329	0.826496	0.844689	0.944676	-1.08187	-1.20993	-1.18387	-1.05856	-1.11837
43	ZM_BFc0160F12.f ZM_BFc Zea mays cDNA clone ZM_BFc0160F12 3', mRNA sequence	gi|149089573	34778.6	5.49	7	577.61	100	131.67	100	0.884918	1.02054	0.808111	10	0.884918	0.791843	0.979869	1.09505	-1.13005	-1.26288	-1.02054	1.09505	-1.11754
66	ZM_BFc0052E07.r ZM_BFc Zea mays cDNA clone ZM_BFc0052E07 5', mRNA sequence	gi|148957357	25991.3	6.9	6	501.83	100	108.73	100	1.27874	0.693825	0.79425	7	1.27874	1.14474	1.44128	1.61	1.27874	1.14474	1.44128	1.61	-1.11706
9	ZM_BFc0167H12.f ZM_BFc Zea mays cDNA clone ZM_BFc0167H12 3', mRNA sequence	gi|149097597	27642.2	4.78	10	1139.13	100	206.79	100	1.06987	0.754246	0.72294	26	1.06987	0.958493	1.32583	1.47989	1.06987	-1.0433	1.32583	1.47989	-1.1162
48	ZM_BFc0182I11.f ZM_BFc Zea mays cDNA clone ZM_BFc0182I11 3', mRNA sequence	gi|149106778	29714.3	5.09	7	553.37	100	144.04	100	1.09715	0.73416	0.723097	10	1.09715	0.984932	1.3621	1.5173	1.09715	-1.0153	1.3621	1.5173	-1.11394
642	ZM_BFc0033M08.r ZM_BFc Zea mays cDNA clone ZM_BFc0033M08 5', mRNA sequence	gi|148946956	32184.9	9.44	1	102.8	100	102.8	100	1.08046	1.00522	0.97799	1	1.08046	0.972911	0.994807	1.10477	1.08046	-1.02784	-1.00522	1.10477	-1.11054
195	ZM_BFc0166J14.f ZM_BFc Zea mays cDNA clone ZM_BFc0166J14 3', mRNA sequence	gi|149097106	27216.9	9.19	3	288.39	100	111.7	100	2.60489	1.18102	2.77116	5	2.60489	2.34642	0.846728	0.940002	2.60489	2.34642	-1.18102	-1.06383	-1.11016
997	ZM_BFb0353P23.r ZM_BFb Zea mays cDNA 5', mRNA sequence	gi|94477899	28075.3	4.75	1	52.4	99.2738	52.4	99.2738	0.977805	1.18701	1.0512	1	0.977805	0.885586	0.842451	0.930179	-1.0227	-1.1292	-1.18701	-1.07506	-1.10413
393	ZM_BFc0165C10.r ZM_BFc Zea mays cDNA clone ZM_BFc0165C10 5', mRNA sequence	gi|149096255	30160.8	4.44	2	171.36	100	121.93	100	1.05132	1.11146	1.06008	5	1.05132	0.953768	0.899716	0.991739	1.05132	-1.04847	-1.11146	-1.00833	-1.10228
822	ZM_BFc0190J02.r ZM_BFc Zea mays cDNA clone ZM_BFc0190J02 5', mRNA sequence	gi|149111821	28765.5	6.16	1	71.12	99.9902	71.12	99.9902	1.26099	1.26738	1.44999	1	1.26099	1.14408	0.789027	0.869652	1.26099	1.14408	-1.26738	-1.14988	-1.10218
385	ZM_BFc0161K12.r ZM_BFc Zea mays cDNA clone ZM_BFc0161K12 5', mRNA sequence	gi|149090398	28899.7	4.69	2	174.41	100	127.31	100	0.825859	0.799984	0.599718	3	0.825859	0.749663	1.25003	1.37708	-1.21086	-1.33393	1.25003	1.37708	-1.10164
320	ZM_BFc0135G05.r ZM_BFc Zea mays cDNA clone ZM_BFc0135G05 5', mRNA sequence	gi|149075334	32314.4	9.82	2	202.08	100	145.1	100	1.35771	0.806453	0.997134	4	1.35771	1.23644	1.24	1.36161	1.35771	1.23644	1.24	1.36161	-1.09808
728	ZM_BFc0123E07.f ZM_BFc Zea mays cDNA clone ZM_BFc0123E07 3', mRNA sequence	gi|149055728	30054.1	8.78	1	86.65	99.9997	86.65	99.9997	0.942686	1.26131	1.08637	1	0.942686	0.861304	0.792826	0.867738	-1.0608	-1.16103	-1.26131	-1.15242	-1.09449
188	ZM_BFc0064D11.r ZM_BFc Zea mays cDNA clone ZM_BFc0064D11 5', mRNA sequence	gi|148963894	37296.4	9.71	4	299.72	100	109.96	100	0.961947	1.29528	1.13951	8	0.961947	0.879742	0.772035	0.844175	-1.03956	-1.1367	-1.29528	-1.18459	-1.09344
304	ZM_BFc0039P17.r ZM_BFc Zea mays cDNA clone ZM_BFc0039P17 5', mRNA sequence	gi|148950733	30803	9.08	2	211.68	100	116.51	100	0.98952	0.634574	0.575494	2	0.98952	0.906898	1.57586	1.71943	-1.01059	-1.10266	1.57586	1.71943	-1.0911
73	ZM_BFc0085B13.f ZM_BFc Zea mays cDNA clone ZM_BFc0085B13 3', mRNA sequence	gi|149205866	23030.4	10.54	6	478.69	100	98.19	100	1.03821	1.54405	1.47249	8	1.03821	0.953652	0.647648	0.705072	1.03821	-1.0486	-1.54405	-1.4183	-1.08867
917	ZM_BFb0384G03.r ZM_BFb Zea mays cDNA 5', mRNA sequence	gi|101401795	26348.1	9.36	1	60.89	99.8972	60.89	99.8972	1.12318	1.93552	1.999	1	1.12318	1.0328	0.516656	0.561873	1.12318	1.0328	-1.93552	-1.77976	-1.08752
4	ZM_BFb0368G04.r ZM_BFb Zea mays cDNA 5', mRNA sequence	gi|101384582	32455	4.94	14	1334.13	100	145.59	100	1.08657	0.765169	0.765648	29	1.08657	1.00063	1.3069	1.41914	1.08657	1.00063	1.3069	1.41914	-1.08588
952	zea_002450 Normalized cDNA library from mix tissues of maize Zea mays cDNA clone zea_002450, mRNA s	gi|116829417	17393.7	4.93	1	57	99.7482	57	99.7482	0.522141	2.05512	0.988962	1	0.522141	0.481219	0.48659	0.527968	-1.91519	-2.07806	-2.05512	-1.89405	-1.08504
2	ZM_BFc0029J06.f ZM_BFc Zea mays cDNA clone ZM_BFc0029J06 3', mRNA sequence	gi|148944273	30491.7	5.19	14	1465.38	100	196.42	100	1.08424	0.759176	0.75923	31	1.08424	1.00007	1.31722	1.42808	1.08424	1.00007	1.31722	1.42808	-1.08416
138	ZM_BFc0185B03.r ZM_BFc Zea mays cDNA clone ZM_BFc0185B03 5', mRNA sequence	gi|149108470	29688.4	7.93	4	357.07	100	138.79	100	1.30981	1.34594	1.62624	5	1.30981	1.20825	0.742973	0.805421	1.30981	1.20825	-1.34594	-1.24159	-1.08405
433	ZM_BFc0135B18.f ZM_BFc Zea mays cDNA clone ZM_BFc0135B18 3', mRNA sequence	gi|149075158	30518.7	4.88	2	159.37	100	86.21	99.9997	1.12122	1.00604	1.04405	2	1.12122	1.03778	0.993992	1.07391	1.12122	1.03778	-1.00604	1.07391	-1.0804
511	MSAM235863_0230_3368 LCM-dissected maize inbred line Mo17 shoot apical meristem cDNA Zea mays cDNA,	gi|166570215	4055.13	8.59	1	138.48	100	138.48	100	1.23897	0.935444	1.07279	1	1.23897	1.14683	1.06901	1.1549	1.23897	1.14683	1.06901	1.1549	-1.08035
1045	MSAM281115_0760_2227 LCM-dissected maize shoot apical meristem cDNA Zea mays cDNA, mRNA sequence	gi|113680328	5480.22	10.21	1	47.66	97.8369	47.66	97.8369	1.43683	0.940213	1.25193	1	1.43683	1.33154	1.06359	1.14769	1.43683	1.33154	1.06359	1.14769	-1.07907
491	ZM_BFc0109G09.f ZM_BFc Zea mays cDNA clone ZM_BFc0109G09 3', mRNA sequence	gi|149206160	17568.3	4.87	1	144.43	100	144.43	100	0.708195	0.883022	0.580474	4	0.708195	0.657372	1.13248	1.22003	-1.41204	-1.52121	1.13248	1.22003	-1.07731
982	ZM_BFc0156B10.r ZM_BFc Zea mays cDNA clone ZM_BFc0156B10 5', mRNA sequence	gi|149086843	26628.7	10.5	1	53.53	99.4401	53.53	99.4401	1.00201	0.797288	0.742708	1	1.00201	0.931543	1.25425	1.34913	1.00201	-1.07349	1.25425	1.34913	-1.07565
633	ZM_BFc0004F02.r ZM_BFc Zea mays cDNA clone ZM_BFc0004F02 5', mRNA sequence	gi|148931042	24336.1	4.92	1	104.6	100	104.6	100	0.949217	0.604269	0.533664	2	0.949217	0.883156	1.65489	1.77868	-1.0535	-1.1323	1.65489	1.77868	-1.0748
833	ZM_BFb0291D17.f ZM_BFb Zea mays cDNA 3', mRNA sequence	gi|89250938	14990	7.68	1	70.31	99.9882	70.31	99.9882	1.14511	0.843971	0.902799	1	1.14511	1.0697	1.18488	1.2684	1.14511	1.0697	1.18488	1.2684	-1.0705
343	ZM_BFc0003M05.r ZM_BFc Zea mays cDNA clone ZM_BFc0003M05 5', mRNA sequence	gi|148930870	31857.9	6.08	2	192.8	100	117.91	100	0.939815	0.489873	0.431166	2	0.939815	0.880158	2.04134	2.17971	-1.06404	-1.13616	2.04134	2.17971	-1.06778
907	ZM_BFb0282J09.r ZM_BFb Zea mays cDNA 5', mRNA sequence	gi|89759649	28360.1	6.47	1	62.16	99.9233	62.16	99.9233	1.04625	0.933645	0.91534	1	1.04625	0.980394	1.07107	1.14302	1.04625	-1.02	1.07107	1.14302	-1.06717
534	ZM_BFb0315P13.f ZM_BFb Zea mays cDNA 3', mRNA sequence	gi|91875737	26381.6	9.16	2	129.676	100	75.74	99.9966	0.902351	0.740465	0.627003	3	0.902351	0.84677	1.3505	1.43915	-1.10822	-1.18096	1.3505	1.43915	-1.06564
45	ZM_BFc0089F02.r ZM_BFc Zea mays cDNA clone ZM_BFc0089F02 5', mRNA sequence	gi|148986321	33747.1	4.99	8	570.78	100	108.44	100	0.718287	1.49532	1.00935	12	0.718287	0.675006	0.668754	0.711634	-1.3922	-1.48147	-1.49532	-1.40522	-1.06412
1103	ZM_BFc0169B22.r ZM_BFc Zea mays cDNA clone ZM_BFc0169B22 5', mRNA sequence	gi|149098608	33853.5	6.01	1	44.26	95.2677	44.26	95.2677	0.964309	0.989528	0.896833	1	0.964309	0.906324	1.01058	1.07524	-1.03701	-1.10336	1.01058	1.07524	-1.06398
444	ZM_BFc0151D22.r ZM_BFc Zea mays cDNA clone ZM_BFc0151D22 5', mRNA sequence	gi|149083857	27473.7	9.55	2	157.79	100	95.66	100	1.22279	0.781174	0.899138	2	1.22279	1.15101	1.28012	1.35996	1.22279	1.15101	1.28012	1.35996	-1.06236
1049	ZM_BFc0181E16.r ZM_BFc Zea mays cDNA clone ZM_BFc0181E16 5', mRNA sequence	gi|149106035	32602.9	9.84	1	47.33	97.6661	47.33	97.6661	0.976262	0.948949	0.873327	1	0.976262	0.92031	1.0538	1.11786	-1.02432	-1.08659	1.0538	1.11786	-1.0608
589	AM938034 Zea mays scutellum 30 days after pollination Zea mays cDNA clone ESC30CBB01, mRNA sequence	gi|193501901	21228.3	9.16	1	113.88	100	113.88	100	0.710506	1.16747	0.782611	2	0.710506	0.670349	0.856555	0.907866	-1.40745	-1.49176	-1.16747	-1.10148	-1.0599
546	MSAM224771_1248_0602 LCM-dissected maize inbred line Mo17 shoot apical meristem cDNA Zea mays cDNA,	gi|166638667	4234.33	11.16	1	126.1	100	126.1	100	1.09258	0.923939	0.952472	1	1.09258	1.03088	1.08232	1.1471	1.09258	1.03088	1.08232	1.1471	-1.05985
436	AM937702 Zea mays scutellum 30 days after pollination Zea mays cDNA clone ESC30BBH01, mRNA sequence	gi|193503513	20614.6	10.71	2	159.17	100	113.98	100	1.08002	1.43003	1.46396	2	1.08002	1.02373	0.699288	0.737741	1.08002	1.02373	-1.43003	-1.35549	-1.05499
591	ZM_BFc0146G20.r ZM_BFc Zea mays cDNA clone ZM_BFc0146G20 5', mRNA sequence	gi|149081145	27607.4	10.24	2	113.41	100	68.51	99.9822	1.00863	1.06158	1.01688	2	1.00863	0.957894	0.941989	0.99188	1.00863	-1.04396	-1.06158	-1.00819	-1.05296
308	ZM_BFc0175K16.r ZM_BFc Zea mays cDNA clone ZM_BFc0175K16 5', mRNA sequence	gi|149102668	31899	7.16	2	210.08	100	118.91	100	1.1504	0.878	0.95946	3	1.1504	1.09278	1.13895	1.19901	1.1504	1.09278	1.13895	1.19901	-1.05273
887	ZM_BFc0074C15.f ZM_BFc Zea mays cDNA clone ZM_BFc0074C15 3', mRNA sequence	gi|148969896	31810.9	8.81	1	64.9	99.9592	64.9	99.9592	1.15961	0.778851	0.8584	1	1.15961	1.10214	1.28394	1.35089	1.15961	1.10214	1.28394	1.35089	-1.05214
577	ZM_BFb0298G05.f ZM_BFb Zea mays cDNA 3', mRNA sequence	gi|91050054	36095.5	10.85	2	115.59	100	70.4	99.9885	1.16142	1.32245	1.46114	2	1.16142	1.10487	0.756171	0.794876	1.16142	1.10487	-1.32245	-1.25806	-1.05119
252	ZM_BFc0166D01.f ZM_BFc Zea mays cDNA clone ZM_BFc0166D01 3', mRNA sequence	gi|149096855	29596.1	8.5	3	246.23	100	90.38	99.9999	1.03333	1.0263	1.00953	4	1.03333	0.983664	0.974378	1.02358	1.03333	-1.01661	-1.0263	1.02358	-1.0505
352	ZM_BFc0121J07.r ZM_BFc Zea mays cDNA clone ZM_BFc0121J07 5', mRNA sequence	gi|149048847	32343.8	5.57	2	188.72	100	117.59	100	0.764238	1.38196	1.00807	2	0.764238	0.729452	0.723609	0.758116	-1.30849	-1.37089	-1.38196	-1.31906	-1.04769
441	ZM_BFc0011K05.r ZM_BFc Zea mays cDNA clone ZM_BFc0011K05 5', mRNA sequence	gi|148933833	26843.9	12.15	2	158.25	100	103.54	100	1.37196	1.12466	1.47282	3	1.37196	1.30958	0.889161	0.931519	1.37196	1.30958	-1.12466	-1.07351	-1.04764
1011	ZM_BFb0274H17.r ZM_BFb Zea mays cDNA 5', mRNA sequence	gi|89756096	22334.2	4.24	1	51.2	99.0426	51.2	99.0426	0.948012	1.30647	1.18315	1	0.948012	0.905609	0.765422	0.801261	-1.05484	-1.10423	-1.30647	-1.24803	-1.04682
463	ZM_BFc0190E07.r ZM_BFc Zea mays cDNA clone ZM_BFc0190E07 5', mRNA sequence	gi|149207147	20144.8	9.31	2	153.01	100	77.99	99.998	2.27563	2.98986	6.50364	3	2.27563	2.17523	0.334463	0.349901	2.27563	2.17523	-2.98986	-2.85795	-1.04616
20	ZM_BFc0095M06.f ZM_BFc Zea mays cDNA clone ZM_BFc0095M06 3', mRNA sequence	gi|148994536	34164.8	5.23	9	785.69	100	140.27	100	1.5425	0.86433	1.27958	28	1.5425	1.48043	1.15697	1.20547	1.5425	1.48043	1.15697	1.20547	-1.04192
224	ZM_BFc0065I07.r ZM_BFc Zea mays cDNA clone ZM_BFc0065I07 5', mRNA sequence	gi|148964538	32117.3	9.58	3	267.78	100	117.26	100	1.04561	1.03551	1.03948	4	1.04561	1.00384	0.965712	1.0059	1.04561	1.00384	-1.03551	1.0059	-1.04161
390	ZM_BFb0265O11.r ZM_BFb Zea mays cDNA 5', mRNA sequence	gi|88750321	18742	5.69	1	172.63	100	172.63	100	0.917099	1.26304	1.11233	4	0.917099	0.880673	0.791738	0.824485	-1.09039	-1.13549	-1.26304	-1.21288	-1.04136
985	ZM_BFc0167C18.r ZM_BFc Zea mays cDNA clone ZM_BFc0167C18 5', mRNA sequence	gi|149097430	31771.7	8.93	1	52.4962	99.2897	53.46	99.431	0.912671	1.1939	1.04701	1	0.912671	0.876961	0.837589	0.871696	-1.09568	-1.1403	-1.1939	-1.14719	-1.04072
91	ZM_BFc0003M12.f ZM_BFc Zea mays cDNA clone ZM_BFc0003M12 3', mRNA sequence	gi|148928691	28930.8	5.58	4	442.6	100	139.83	100	1.29184	1.10263	1.37278	5	1.29184	1.24501	0.906925	0.941037	1.29184	1.24501	-1.10263	-1.06266	-1.03761
1088	ZM_BFc0163K14.f ZM_BFc Zea mays cDNA clone ZM_BFc0163K14 3', mRNA sequence	gi|149095410	26265.3	9.75	1	45.02	96.0274	45.02	96.0274	0.992605	0.817554	0.78219	1	0.992605	0.956745	1.22316	1.26901	-1.00745	-1.04521	1.22316	1.26901	-1.03748
789	Contag_10458 Maize ovary - Eveland 2007 Zea mays cDNA, mRNA sequence	gi|161591820	3388.85	11.72	1	75.79	99.9967	75.79	99.9967	1.34217	1.16572	1.5091	2	1.34217	1.29456	0.857836	0.889387	1.34217	1.29456	-1.16572	-1.12437	-1.03678
47	ZM_BFc0187M21.r ZM_BFc Zea mays cDNA clone ZM_BFc0187M21 5', mRNA sequence	gi|149110085	29417.5	8.57	7	560.54	100	138.76	100	1.06735	0.732798	0.755136	15	1.06735	1.03048	1.36463	1.41345	1.06735	1.03048	1.36463	1.41345	-1.03578
783	ZM_BFc0165O17.f ZM_BFc Zea mays cDNA clone ZM_BFc0165O17 3', mRNA sequence	gi|149096697	30519	6.15	1	77.21	99.9976	77.21	99.9976	0.993326	1.21612	1.1692	2	0.993326	0.961416	0.822288	0.84958	-1.00672	-1.04013	-1.21612	-1.17705	-1.03319
228	MSAM215449_3367_3809 LCM-dissected maize shoot apical meristem cDNA Zea mays cDNA, mRNA sequence	gi|113819244	4315.16	8.04	2	263.57	100	133.44	100	1.25064	0.900411	1.09107	5	1.25064	1.21175	1.1106	1.14625	1.25064	1.21175	1.1106	1.14625	-1.0321
194	ZM_BFb0298L15.f ZM_BFb Zea mays cDNA 3', mRNA sequence	gi|91050263	33385.6	8.6	4	288.66	100	109.96	100	0.959674	1.23062	1.14443	7	0.959674	0.92996	0.812596	0.838559	-1.04202	-1.07531	-1.23062	-1.19252	-1.03195
297	MSAM181622_0923_3249 LCM-dissected maize inbred line Mo17 shoot apical meristem cDNA Zea mays cDNA,	gi|166421637	4126.27	6.78	2	217	100	124.34	100	1.18279	0.779243	0.895768	4	1.18279	1.14954	1.2833	1.32042	1.18279	1.14954	1.2833	1.32042	-1.02893
92	ZM_BFc0132P20.r ZM_BFc Zea mays cDNA clone ZM_BFc0132P20 5', mRNA sequence	gi|149074017	29353.6	9.15	5	442.08	100	139.97	100	1.07326	0.542515	0.566632	7	1.07326	1.04445	1.84327	1.89411	1.07326	1.04445	1.84327	1.89411	-1.02758
608	ZM_BFc0184M18.f ZM_BFc Zea mays cDNA clone ZM_BFc0184M18 3', mRNA sequence	gi|149108289	29428.3	8.63	2	110.17	100	59.78	99.8672	0.986214	0.78575	0.755172	2	0.986214	0.961084	1.27267	1.30595	-1.01398	-1.04049	1.27267	1.30595	-1.02615
895	ZM_BFc0135F16.r ZM_BFc Zea mays cDNA clone ZM_BFc0135F16 5', mRNA sequence	gi|149075310	28947.4	9.32	1	64.05	99.9503	64.05	99.9503	0.835944	1.21596	0.992531	1	0.835944	0.816256	0.822398	0.842235	-1.19625	-1.22511	-1.21596	-1.18732	-1.02412
987	ZM_BFc0100F24.f ZM_BFc Zea mays cDNA clone ZM_BFc0100F24 3', mRNA sequence	gi|148999849	26041.4	9.68	1	53.28	99.407	53.28	99.407	1.09752	0.992996	1.06421	1	1.09752	1.07171	1.00705	1.0313	1.09752	1.07171	1.00705	1.0313	-1.02408
328	ZM_BFc0108P17.r ZM_BFc Zea mays cDNA clone ZM_BFc0108P17 5', mRNA sequence	gi|149010029	32657	9.69	3	197.61	100	71.19	99.9904	0.802178	0.86588	0.678314	3	0.802178	0.783381	1.15489	1.18261	-1.24661	-1.27652	1.15489	1.18261	-1.02399
231	ZM_BFb0361C09.f ZM_BFb Zea mays cDNA 3', mRNA sequence	gi|94478793	32923	7.75	3	260.29	100	102.12	100	1.11218	1.52993	1.66188	4	1.11218	1.08625	0.653626	0.669231	1.11218	1.08625	-1.52993	-1.49425	-1.02387
508	ZM_BFc0076J12.r ZM_BFc Zea mays cDNA clone ZM_BFc0076J12 5', mRNA sequence	gi|148971552	25021.7	5.8	2	139.44	100	75.23	99.9962	1.13073	0.998249	1.10284	2	1.13073	1.10478	1.00175	1.02528	1.13073	1.10478	1.00175	1.02528	-1.02349
744	ZM_BFc0169K15.f ZM_BFc Zea mays cDNA clone ZM_BFc0169K15 3', mRNA sequence	gi|149098963	28792.2	8.78	1	83.14	99.9994	83.14	99.9994	1.02592	1.2957	1.2994	2	1.02592	1.00285	0.771782	0.789532	1.02592	1.00285	-1.2957	-1.26657	-1.023
966	ZM_BFc0157D11.r ZM_BFc Zea mays cDNA clone ZM_BFc0157D11 5', mRNA sequence	gi|149087743	28618.5	8.87	1	55.36	99.6327	55.36	99.6327	0.821943	1.10396	0.888051	1	0.821943	0.80442	0.905827	0.925558	-1.21663	-1.24313	-1.10396	-1.08043	-1.02178
1091	ZM_BFc0039G14.f ZM_BFc Zea mays cDNA clone ZM_BFc0039G14 3', mRNA sequence	gi|148950396	20239.5	10.59	1	44.9	95.9161	44.9	95.9161	1.35852	0.902973	1.20115	1	1.35852	1.33022	1.10745	1.13101	1.35852	1.33022	1.10745	1.13101	-1.02128
693	ZM_BFc0177I14.f ZM_BFc Zea mays cDNA clone ZM_BFc0177I14 3', mRNA sequence	gi|149103774	28094.2	8.18	1	93.91	99.9999	93.91	99.9999	0.909968	1.50969	1.34545	1	0.909968	0.891207	0.662387	0.676331	-1.09894	-1.12207	-1.50969	-1.47857	-1.02105
598	ZM_BFc0132B07.f ZM_BFc Zea mays cDNA clone ZM_BFc0132B07 3', mRNA sequence	gi|149073444	30838	5.25	2	112.39	100	66.16	99.9694	1.05994	0.482996	0.501907	3	1.05994	1.03915	2.07041	2.11183	1.05994	1.03915	2.07041	2.11183	-1.02
93	ZM_BFc0144C11.r ZM_BFc Zea mays cDNA clone ZM_BFc0144C11 5', mRNA sequence	gi|149079922	31681	6.2	5	439.99	100	102.48	100	1.06861	1.1122	1.16693	6	1.06861	1.04921	0.899117	0.915746	1.06861	1.04921	-1.1122	-1.09201	-1.01849
487	ZM_BFb0335D16.f ZM_BFb Zea mays cDNA 3', mRNA sequence	gi|93281647	26615.8	7.72	2	145.2	100	90.4	99.9999	0.839556	0.934327	0.770368	3	0.839556	0.824516	1.07029	1.08981	-1.19111	-1.21283	1.07029	1.08981	-1.01824
214	ZM_BFc0176O04.r ZM_BFc Zea mays cDNA clone ZM_BFc0176O04 5', mRNA sequence	gi|149103414	31344.6	6.42	3	271.95	100	154.73	100	0.713678	1.60083	1.123	4	0.713678	0.701509	0.624676	0.635513	-1.40119	-1.4255	-1.60083	-1.57353	-1.01735
903	ZM_BFc0108J18.r ZM_BFc Zea mays cDNA clone ZM_BFc0108J18 5', mRNA sequence	gi|149009825	29859.2	10.23	1	62.99	99.9366	62.99	99.9366	0.960229	1.03191	0.97598	1	0.960229	0.945797	0.969073	0.983861	-1.04142	-1.05731	-1.03191	-1.0164	-1.01526
460	ZM_BFc0023P08.f ZM_BFc Zea mays cDNA clone ZM_BFc0023P08 3', mRNA sequence	gi|148940904	23344.1	9.12	1	153.84	100	153.84	100	1.01904	0.904708	0.910413	1	1.01904	1.00631	1.10533	1.11931	1.01904	1.00631	1.10533	1.11931	-1.01265
950	ZM_BFc0035K21.f ZM_BFc Zea mays cDNA clone ZM_BFc0035K21 3', mRNA sequence	gi|148947968	27094.5	6.1	1	57.23	99.7612	57.23	99.7612	1.89535	0.895793	1.67863	1	1.89535	1.87391	1.11633	1.1291	1.89535	1.87391	1.11633	1.1291	-1.01144
703	ZM_BFc0150H11.r ZM_BFc Zea mays cDNA clone ZM_BFc0150H11 5', mRNA sequence	gi|149083425	35487.5	9.2	1	91.9	99.9999	91.9	99.9999	1.3374	0.962919	1.27447	2	1.3374	1.32355	1.03851	1.04937	1.3374	1.32355	1.03851	1.04937	-1.01046
623	ZM_BFc0102B24.r ZM_BFc Zea mays cDNA clone ZM_BFc0102B24 5', mRNA sequence	gi|149000781	32908	4.86	1	106.49	100	106.49	100	0.697346	1.55427	1.07289	2	0.697346	0.690288	0.643391	0.649969	-1.43401	-1.44867	-1.55427	-1.53853	-1.01022
558	ZM_BFb0299G14.r ZM_BFb Zea mays cDNA 5', mRNA sequence	gi|91050542	19535.8	5.53	1	122.33	100	122.33	100	1.10996	1.01199	1.11352	2	1.10996	1.10033	0.988153	0.996804	1.10996	1.10033	-1.01199	-1.00321	-1.00875
1080	ZM_BFb0375B08.r ZM_BFb Zea mays cDNA 5', mRNA sequence	gi|101392667	28680.7	10.04	1	45.7	96.6032	45.7	96.6032	1.16143	0.835793	0.962356	1	1.16143	1.15143	1.19647	1.20686	1.16143	1.15143	1.19647	1.20686	-1.00869
165	MSAM200393_1285_1896 LCM-dissected maize shoot apical meristem cDNA Zea mays cDNA, mRNA sequence	gi|113640220	4941.61	5.07	4	322.76	100	97.96	100	1.26171	1.07381	1.34382	9	1.26171	1.25145	0.931266	0.938902	1.26171	1.25145	-1.07381	-1.06507	-1.0082
422	ZM_BFc0126C15.r ZM_BFc Zea mays cDNA clone ZM_BFc0126C15 5', mRNA sequence	gi|149067565	27179.2	8.83	1	163.82	100	163.82	100	0.969702	0.806261	0.778785	3	0.969702	0.965922	1.24029	1.24515	-1.03125	-1.03528	1.24029	1.24515	-1.00391
870	ZM_BFb0315K13.r ZM_BFb Zea mays cDNA 5', mRNA sequence	gi|91875568	32552.3	4.82	1	66.26	99.9701	66.26	99.9701	0.855532	1.81891	1.55037	1	0.855532	0.852366	0.549781	0.551823	-1.16886	-1.17321	-1.81891	-1.81217	-1.00371
336	ZM_BFc0072C02.f ZM_BFc Zea mays cDNA clone ZM_BFc0072C02 3', mRNA sequence	gi|148968309	29576.8	6.4	3	195.76	100	79.34	99.9985	0.988162	0.464649	0.458016	4	0.988162	0.985725	2.15216	2.15748	-1.01198	-1.01448	2.15216	2.15748	-1.00247
851	ZM_BFc0041A21.r ZM_BFc Zea mays cDNA clone ZM_BFc0041A21 5', mRNA sequence	gi|148951304	33545.6	5.11	1	68.08	99.9804	68.08	99.9804	0.959955	0.876753	0.840832	1	0.959955	0.959029	1.14057	1.14167	-1.04172	-1.04272	1.14057	1.14167	-1.00096
141	ZM_BFc0167H06.r ZM_BFc Zea mays cDNA clone ZM_BFc0167H06 5', mRNA sequence	gi|149097587	31326.3	5.54	4	352.12	100	115.78	100	1.0161	1.21529	1.23376	4	1.0161	1.0152	0.822848	0.82358	1.0161	1.0152	-1.21529	-1.21421	-1.00089
267	ZM_BFc0111E14.r ZM_BFc Zea mays cDNA clone ZM_BFc0111E14 5', mRNA sequence	gi|149013849	28130.3	8.98	2	236.25	100	158.31	100	1.0516	0.898749	0.946005	4	1.0516	1.05258	1.11266	1.11162	1.0516	1.05258	1.11266	1.11162	1.00093
301	ZM_BFc0171E07.r ZM_BFc Zea mays cDNA clone ZM_BFc0171E07 5', mRNA sequence	gi|149099987	32746.3	8.85	3	212.03	100	103.78	100	0.849766	1.299	1.10549	4	0.849766	0.851032	0.769824	0.768679	-1.17679	-1.17504	-1.299	-1.30093	1.00149
418	ZM_BFc0183M21.r ZM_BFc Zea mays cDNA clone ZM_BFc0183M21 5', mRNA sequence	gi|149107639	32901.6	5.78	2	164.42	100	106.82	100	0.860159	0.85618	0.738238	2	0.860159	0.862245	1.16798	1.16515	-1.16258	-1.15976	1.16798	1.16515	1.00243
622	ZM_BFb0340C07.r ZM_BFb Zea mays cDNA 5', mRNA sequence	gi|93283832	18185.3	7	1	106.51	100	106.51	100	1.19134	0.914584	1.09233	1	1.19134	1.19435	1.09339	1.09064	1.19134	1.19435	1.09339	1.09064	1.00253
635	ZM_BFb0290C01.r ZM_BFb Zea mays cDNA 5', mRNA sequence	gi|89763619	24667.3	10.53	2	104.36	100	52.54	99.2968	0.925514	0.843699	0.783482	3	0.925514	0.928627	1.18526	1.18128	-1.08048	-1.07686	1.18526	1.18128	1.00336
482	ZM_BFc0129K21.r ZM_BFc Zea mays cDNA clone ZM_BFc0129K21 5', mRNA sequence	gi|149071774	30896.2	8.77	2	146.45	100	73.52	99.9944	1.15126	0.686567	0.793425	2	1.15126	1.15564	1.45652	1.451	1.15126	1.15564	1.45652	1.451	1.00381
383	ZM_BFc0153L05.r ZM_BFc Zea mays cDNA clone ZM_BFc0153L05 5', mRNA sequence	gi|149085274	31837.2	9.18	2	174.73	100	117.59	100	0.686697	1.21536	0.838578	2	0.686697	0.689984	0.822803	0.818883	-1.45625	-1.44931	-1.21536	-1.22118	1.00479
708	ZM_BFc0154B13.f ZM_BFc Zea mays cDNA clone ZM_BFc0154B13 3', mRNA sequence	gi|149085511	21664	6.49	1	90.55	99.9999	90.55	99.9999	0.881367	1.07787	0.955806	1	0.881367	0.886754	0.927755	0.922119	-1.1346	-1.12771	-1.07787	-1.08446	1.00611
464	ZM_BFc0159L04.r ZM_BFc Zea mays cDNA clone ZM_BFc0159L04 5', mRNA sequence	gi|149089225	26135.5	9.98	3	152.94	100	60.21	99.8798	1.01475	0.905278	0.924829	3	1.01475	1.0216	1.10463	1.09723	1.01475	1.0216	1.10463	1.09723	1.00675
510	ZM_BFc0174D11.f ZM_BFc Zea mays cDNA clone ZM_BFc0174D11 3', mRNA sequence	gi|149101861	32675	6.51	1	138.73	100	138.73	100	1.0367	1.33701	1.39811	1	1.0367	1.0457	0.74794	0.741501	1.0367	1.0457	-1.33701	-1.34862	1.00868
665	ZM_BFc0184E07.r ZM_BFc Zea mays cDNA clone ZM_BFc0184E07 5', mRNA sequence	gi|149107932	34626.5	9.44	1	98.21	100	98.21	100	0.785986	1.49478	1.18626	2	0.785986	0.793601	0.668996	0.662577	-1.27229	-1.26008	-1.49478	-1.50926	1.00969
440	ZM_BFc0127G02.f ZM_BFc Zea mays cDNA clone ZM_BFc0127G02 3', mRNA sequence	gi|149070205	31937.2	6	2	158.27	100	91.57	99.9999	1.46581	1.25649	1.86023	3	1.46581	1.4805	0.795871	0.787975	1.46581	1.4805	-1.25649	-1.26908	1.01002
105	252 maize leaf suppression subtractive hybridization library Zea mays cDNA, mRNA sequence	gi|194717036	9377.72	8.5	5	423.54	100	134.8	100	1.39412	1.04605	1.47527	11	1.39412	1.41032	0.955977	0.944995	1.39412	1.41032	-1.04605	-1.05821	1.01162
539	ZM_BFc0107N18.r ZM_BFc Zea mays cDNA clone ZM_BFc0107N18 5', mRNA sequence	gi|149009446	29005.8	8.55	2	127.956	100	67.91	99.9796	1.08487	1.31787	1.44778	2	1.08487	1.09857	0.758798	0.749339	1.08487	1.09857	-1.31787	-1.33451	1.01262
28	ZM_BFc0172C07.f ZM_BFc Zea mays cDNA clone ZM_BFc0172C07 3', mRNA sequence	gi|149100545	35340.9	6.74	10	736.096	100	105.79	100	0.869816	1.05482	0.931136	15	0.869816	0.882744	0.94803	0.934146	-1.14967	-1.13283	-1.05482	-1.0705	1.01486
142	ZM_BFc0157I08.r ZM_BFc Zea mays cDNA clone ZM_BFc0157I08 5', mRNA sequence	gi|149087939	31140.8	5.02	3	352.11	100	211.86	100	1.28801	1.6128	2.11031	6	1.28801	1.30847	0.620039	0.610345	1.28801	1.30847	-1.6128	-1.63842	1.01588
781	ZM_BFc0102A17.f ZM_BFc Zea mays cDNA clone ZM_BFc0102A17 3', mRNA sequence	gi|149000733	30906.8	6.1	1	77.45	99.9977	77.45	99.9977	1.54183	1.45525	2.27965	2	1.54183	1.56649	0.687166	0.676347	1.54183	1.56649	-1.45525	-1.47853	1.016
750	MSAM143756_1189_1250 LCM-dissected maize shoot apical meristem cDNA Zea mays cDNA, mRNA sequence	gi|113613188	6051.43	10.38	1	82.08	99.9992	82.08	99.9992	0.905975	0.896648	0.825765	1	0.905975	0.920947	1.11527	1.09713	-1.10378	-1.08584	1.11527	1.09713	1.01653
86	PFB-A7 Zea mays LCM amplified pericyle cell specific pGEM library Zea mays cDNA, mRNA sequence	gi|120480889	31522.1	7.56	3	453.29	100	181.91	100	0.656208	1.38795	0.927809	4	0.656208	0.668474	0.720487	0.707267	-1.52391	-1.49594	-1.38795	-1.41389	1.01869
151	ZM_BFb0323I14.r ZM_BFb Zea mays cDNA 5', mRNA sequence	gi|93012058	31962.8	9.53	4	344.68	100	134.41	100	0.776748	0.64376	0.50991	5	0.776748	0.792082	1.55337	1.5233	-1.28742	-1.2625	1.55337	1.5233	1.01974
32	ZM_BFc0172H18.r ZM_BFc Zea mays cDNA clone ZM_BFc0172H18 5', mRNA sequence	gi|149100750	30677.8	6.04	5	686.3	100	231.57	100	1.01503	0.834968	0.867974	13	1.01503	1.03953	1.19765	1.16942	1.01503	1.03953	1.19765	1.16942	1.02414
89	ZM_BFc0095F05.r ZM_BFc Zea mays cDNA clone ZM_BFc0095F05 5', mRNA sequence	gi|148993565	31960.7	8.3	4	446.44	100	145.35	100	1.27314	0.630985	0.822941	19	1.27314	1.30421	1.58482	1.54706	1.27314	1.30421	1.58482	1.54706	1.02441
843	ZM_BFb0309M24.f ZM_BFb Zea mays cDNA 3', mRNA sequence	gi|91872852	26514.8	5.82	1	69.29	99.9851	69.29	99.9851	1.96867	1.38823	2.80325	1	1.96867	2.01931	0.720344	0.702281	1.96867	2.01931	-1.38823	-1.42393	1.02572
785	ZM_BFc0161I17.f ZM_BFc Zea mays cDNA clone ZM_BFc0161I17 3', mRNA sequence	gi|149090320	34128.5	8.67	1	76.78	99.9974	76.78	99.9974	0.923236	1.19035	1.12727	2	0.923236	0.947012	0.840092	0.818999	-1.08315	-1.05595	-1.19035	-1.221	1.02575
317	ZM_BFc0028J15.f ZM_BFc Zea mays cDNA clone ZM_BFc0028J15 3', mRNA sequence	gi|148943641	29882.6	9.81	3	204.64	100	82.15	99.9992	1.04204	1.22745	1.31348	4	1.04204	1.07009	0.814697	0.793345	1.04204	1.07009	-1.22745	-1.26049	1.02691
409	8703 Zea mays embryo sac cDNA library Zea mays cDNA clone ES17961 5' similar to superoxide dismutas	gi|109178964	20286.3	7.97	2	168.6	100	89.5	99.9999	0.898396	1.17296	1.0829	4	0.898396	0.923218	0.852546	0.829624	-1.1131	-1.08317	-1.17296	-1.20537	1.02763
157	ZM_BFc0057B03.f ZM_BFc Zea mays cDNA clone ZM_BFc0057B03 3', mRNA sequence	gi|148959862	35156.9	7.88	4	334.51	100	118.83	100	0.858415	0.913685	0.806425	4	0.858415	0.882608	1.09447	1.06447	-1.16494	-1.13301	1.09447	1.06447	1.02818
538	MSAM155023_1153_1168 LCM-dissected maize shoot apical meristem cDNA Zea mays cDNA, mRNA sequence	gi|113615752	4723.62	4.73	1	127.98	100	127.98	100	0.918979	1.15424	1.09094	2	0.918979	0.945156	0.866371	0.842376	-1.08816	-1.05803	-1.15424	-1.18712	1.02848
238	10955 Zea mays embryo sac cDNA library Zea mays cDNA clone ES22666 5' similar to 14-3-3-like protei	gi|111990915	20538.1	4.42	2	257.59	100	139.72	100	0.500388	1.96584	1.01239	3	0.500388	0.514991	0.508688	0.494264	-1.99845	-1.94178	-1.96584	-2.02321	1.02918
998	ZM_BFc0159F11.r ZM_BFc Zea mays cDNA clone ZM_BFc0159F11 5', mRNA sequence	gi|149089042	26487.4	10.47	1	52.39	99.2721	52.39	99.2721	0.960418	1.1482	1.13528	1	0.960418	0.988749	0.870931	0.845975	-1.04121	-1.01138	-1.1482	-1.18207	1.0295
963	ZM_BFb0336O09.f ZM_BFb Zea mays cDNA 3', mRNA sequence	gi|93282765	17896.2	9.6	1	55.53	99.6468	55.53	99.6468	1.37397	0.996172	1.41112	2	1.37397	1.41654	1.00384	0.97367	1.37397	1.41654	1.00384	-1.02704	1.03099
676	ZM_BFc0001B22.r ZM_BFc Zea mays cDNA clone ZM_BFc0001B22 5', mRNA sequence	gi|154130494	28858.4	10.24	1	96.77	100	96.77	100	1.31252	1.2142	1.64461	1	1.31252	1.35448	0.823586	0.798074	1.31252	1.35448	-1.2142	-1.25302	1.03197
439	ZM_BFb0304O01.r ZM_BFb Zea mays cDNA 5', mRNA sequence	gi|91868614	29695.2	7.72	2	158.44	100	109.52	100	0.901744	0.755873	0.704112	4	0.901744	0.931522	1.32297	1.28068	-1.10896	-1.07351	1.32297	1.28068	1.03302
544	ZM_BFc0047J24.r ZM_BFc Zea mays cDNA clone ZM_BFc0047J24 5', mRNA sequence	gi|148955037	19810.1	6.96	2	126.42	100	72.57	99.993	0.887868	0.755711	0.693436	3	0.887868	0.917595	1.32326	1.28039	-1.12629	-1.08981	1.32326	1.28039	1.03348
609	ZM_BFc0160M05.r ZM_BFc Zea mays cDNA clone ZM_BFc0160M05 5', mRNA sequence	gi|149089824	32024	7.98	1	110.06	100	110.06	100	0.584563	1.70747	1.03245	1	0.584563	0.604665	0.585661	0.56619	-1.71068	-1.65381	-1.70747	-1.76619	1.03439
1002	ZM_BFc0015C12.f ZM_BFc Zea mays cDNA clone ZM_BFc0015C12 3', mRNA sequence	gi|148936074	20757.2	10.07	1	52.09	99.22	52.09	99.22	1.23232	0.523787	0.668156	1	1.23232	1.27562	1.90917	1.84435	1.23232	1.27562	1.90917	1.84435	1.03514
972	ZM_BFc0191B14.r ZM_BFc Zea mays cDNA clone ZM_BFc0191B14 5', mRNA sequence	gi|149112110	30550.1	9.43	1	54.74	99.5763	54.74	99.5763	0.937998	1.06944	1.039	1	0.937998	0.971536	0.935072	0.902793	-1.0661	-1.0293	-1.06944	-1.10767	1.03575
363	ZM_BFc0138P15.f ZM_BFc Zea mays cDNA clone ZM_BFc0138P15 3', mRNA sequence	gi|149077454	26508.1	4.86	2	183.51	100	117.87	100	0.614034	1.87574	1.19416	2	0.614034	0.636634	0.533122	0.514196	-1.62857	-1.57076	-1.87574	-1.94478	1.03681
782	ZM_BFc0141F14.r ZM_BFc Zea mays cDNA clone ZM_BFc0141F14 5', mRNA sequence	gi|149078663	24543.3	9.51	1	77.32	99.9977	77.32	99.9977	0.994983	1.00806	1.04125	1	0.994983	1.03293	0.992006	0.955562	-1.00504	1.03293	-1.00806	-1.0465	1.03814
219	PF-B12 Zea mays LCM amplified pericyle cell specific pGEM library Zea mays cDNA, mRNA sequence	gi|120480871	30413.1	4.94	3	271.13	100	120.48	100	0.962056	2.03973	2.03919	7	0.962056	0.999738	0.490262	0.471783	-1.03944	-1.00026	-2.03973	-2.11962	1.03917
150	ZM_BFc0154C18.r ZM_BFc Zea mays cDNA clone ZM_BFc0154C18 5', mRNA sequence	gi|149085561	28148.6	9.75	4	345.29	100	106.75	100	0.588912	0.908983	0.556628	5	0.588912	0.612363	1.10013	1.058	-1.69805	-1.63302	1.10013	1.058	1.03982
1083	ZM_BFc0017C08.r ZM_BFc Zea mays cDNA clone ZM_BFc0017C08 5', mRNA sequence	gi|148937225	18001.5	5.08	1	45.44	96.3936	45.44	96.3936	0.912782	0.918326	0.87222	1	0.912782	0.949794	1.08894	1.0465	-1.09555	-1.05286	1.08894	1.0465	1.04055
825	ZM_BFb0313J02.f ZM_BFb Zea mays cDNA 3', mRNA sequence	gi|91874420	24407	7.07	1	70.87	99.9897	70.87	99.9897	1.38085	1.19853	1.72241	1	1.38085	1.4371	0.834354	0.801695	1.38085	1.4371	-1.19853	-1.24736	1.04074
540	zea_015432 Normalized cDNA library from mix tissues of maize Zea mays cDNA clone zea_015432, mRNA s	gi|116814288	15905.6	9.79	1	127.7	100	127.7	100	1.1714	1.40635	1.71462	1	1.1714	1.2192	0.711062	0.683185	1.1714	1.2192	-1.40635	-1.46373	1.0408
76	ZM_BFc0101J19.r ZM_BFc Zea mays cDNA clone ZM_BFc0101J19 5', mRNA sequence	gi|149000497	32353	5.25	5	474.92	100	131.19	100	1.01337	1.14282	1.20547	10	1.01337	1.05482	0.875032	0.840643	1.01337	1.05482	-1.14282	-1.18957	1.04091
236	ZM_BFc0095K04.f ZM_BFc Zea mays cDNA clone ZM_BFc0095K04 3', mRNA sequence	gi|148994319	33319.4	5.56	3	257.86	100	133.09	100	0.918017	0.782126	0.748035	4	0.918017	0.956412	1.27857	1.22724	-1.0893	-1.04557	1.27857	1.22724	1.04182
578	ZM_BFc0166K03.r ZM_BFc Zea mays cDNA clone ZM_BFc0166K03 5', mRNA sequence	gi|149097126	32817.1	11.14	1	115.56	100	115.56	100	0.813529	0.755169	0.640264	1	0.813529	0.847842	1.32421	1.27061	-1.22921	-1.17947	1.32421	1.27061	1.04218
24	ZM_BFc0148F06.r ZM_BFc Zea mays cDNA clone ZM_BFc0148F06 5', mRNA sequence	gi|149082184	31129.7	9.88	8	761.37	100	149.29	100	0.938248	0.511758	0.500479	13	0.938248	0.977961	1.95405	1.8747	-1.06582	-1.02254	1.95405	1.8747	1.04233
604	ZM_BFc0117L14.f ZM_BFc Zea mays cDNA clone ZM_BFc0117L14 3', mRNA sequence	gi|149029958	25426.3	10.33	2	111.42	100	57.65	99.7832	1.0164	1.01103	1.07185	2	1.0164	1.06016	0.989089	0.94826	1.0164	1.06016	-1.01103	-1.05456	1.04306
468	E4844 Zea mays egg cell cDNA library Zea mays cDNA clone 7956 5' similar to proteinase inhibitor, m	gi|95107846	16939.4	9.39	2	151.33	100	94.3	100	1.58842	2.55056	4.2346	3	1.58842	1.66026	0.39207	0.375105	1.58842	1.66026	-2.55056	-2.66592	1.04523
480	zmrsub1_0B10-017-d07.s0 zmrsub1 Zea mays cDNA 3', mRNA sequence	gi|113702281	26647.9	8.32	1	146.54	100	146.54	100	0.971843	1.31664	1.33855	1	0.971843	1.01664	0.759508	0.726043	-1.02897	1.01664	-1.31664	-1.37733	1.04609
654	ZM_BFc0041N15.f ZM_BFc Zea mays cDNA clone ZM_BFc0041N15 3', mRNA sequence	gi|148951745	26543.4	7.16	1	100.88	100	100.88	100	1.26826	1.39508	1.85484	1	1.26826	1.32956	0.716807	0.683756	1.26826	1.32956	-1.39508	-1.46251	1.04834
1020	ZM_BFc0155A11.f ZM_BFc Zea mays cDNA clone ZM_BFc0155A11 3', mRNA sequence	gi|149086129	31124.9	11.45	1	50.1	98.7667	50.1	98.7667	0.88803	1.12999	1.05322	1	0.88803	0.932064	0.884967	0.843158	-1.12609	-1.07289	-1.12999	-1.18602	1.04959
298	ZM_BFc0012J11.r ZM_BFc Zea mays cDNA clone ZM_BFc0012J11 5', mRNA sequence	gi|148934400	31938.5	9.23	2	213.77	100	118.15	100	0.885481	0.919099	0.856813	3	0.885481	0.932232	1.08802	1.03346	-1.12933	-1.07269	1.08802	1.03346	1.0528
41	ZM_BFc0019E10.r ZM_BFc Zea mays cDNA clone ZM_BFc0019E10 5', mRNA sequence	gi|148938467	31948.3	6.02	8	604.38	100	115.05	100	1.07267	0.649113	0.733433	11	1.07267	1.1299	1.54056	1.46253	1.07267	1.1299	1.54056	1.46253	1.05336
687	MSAM213607_2430_0602 LCM-dissected maize shoot apical meristem cDNA Zea mays cDNA, mRNA sequence	gi|113818810	3396.77	6.13	1	94.95	100	94.95	100	0.944261	1.17897	1.17327	1	0.944261	0.995158	0.848195	0.804815	-1.05903	-1.00487	-1.17897	-1.24252	1.0539
829	Contag_1653 Maize ovary - Eveland 2007 Zea mays cDNA, mRNA sequence	gi|161580380	4569.11	4.61	1	70.49	99.9887	70.49	99.9887	0.867884	1.07666	0.985179	2	0.867884	0.915034	0.9288	0.88094	-1.15223	-1.09286	-1.07666	-1.13515	1.05433
167	ZM_BFc0176K10.r ZM_BFc Zea mays cDNA clone ZM_BFc0176K10 5', mRNA sequence	gi|149103272	31555.3	9.48	4	320.78	100	139.79	100	1.00222	0.997175	1.0546	4	1.00222	1.05759	1.00283	0.950338	1.00222	1.05759	1.00283	-1.05226	1.05524
273	ZM_BFc0097B06.r ZM_BFc Zea mays cDNA clone ZM_BFc0097B06 5', mRNA sequence	gi|148995752	30643.2	6.62	3	234.02	100	96.54	100	1.08933	1.07429	1.23608	5	1.08933	1.1506	0.930847	0.881279	1.08933	1.1506	-1.07429	-1.13472	1.05625
904	ZM_BFc0044H17.f ZM_BFc Zea mays cDNA clone ZM_BFc0044H17 3', mRNA sequence	gi|148953216	27585.2	7.77	1	62.76	99.9332	62.76	99.9332	1.28999	0.999153	1.36175	1	1.28999	1.36291	1.00085	0.947301	1.28999	1.36291	1.00085	-1.05563	1.05653
131	ZM_BFc0036F01.f ZM_BFc Zea mays cDNA clone ZM_BFc0036F01 3', mRNA sequence	gi|148948387	32712.8	5.84	4	379.72	100	186.5	100	0.917989	0.930292	0.902661	6	0.917989	0.970298	1.07493	1.01698	-1.08934	-1.03061	1.07493	1.01698	1.05698
730	MSAM280926_0445_2348 LCM-dissected maize inbred line Mo17 shoot apical meristem cDNA Zea mays cDNA,	gi|166671156	4198.43	9.53	1	86.46	99.9997	86.46	99.9997	0.878709	1.06706	0.99305	2	0.878709	0.930638	0.937152	0.884859	-1.13803	-1.07453	-1.06706	-1.13012	1.0591
249	ZM_BFc0155C07.r ZM_BFc Zea mays cDNA clone ZM_BFc0155C07 5', mRNA sequence	gi|149086207	34822.4	10.57	3	248.37	100	95.83	100	1.21418	1.23736	1.59339	3	1.21418	1.28773	0.808173	0.762016	1.21418	1.28773	-1.23736	-1.31231	1.06057
1008	ZM_BFc0011J21.f ZM_BFc Zea mays cDNA clone ZM_BFc0011J21 3', mRNA sequence	gi|148933825	21565.9	7.48	1	51.47	99.1003	51.47	99.1003	1.07712	0.912786	1.04487	1	1.07712	1.14471	1.09555	1.03087	1.07712	1.14471	1.09555	1.03087	1.06274
499	ZM_BFb0315F23.r ZM_BFb Zea mays cDNA 5', mRNA sequence	gi|91875418	30775.4	5.06	2	141.62	100	72.26	99.9925	0.862138	0.819727	0.751179	3	0.862138	0.916377	1.21992	1.14771	-1.15991	-1.09125	1.21992	1.14771	1.06291
581	ZM_BFc0138F20.f ZM_BFc Zea mays cDNA clone ZM_BFc0138F20 3', mRNA sequence	gi|149077064	24892.8	7.78	2	114.91	100	57.97	99.7986	0.853466	1.19926	1.08896	2	0.853466	0.908024	0.833845	0.783744	-1.17169	-1.10129	-1.19926	-1.27593	1.06392
625	ZM_BFc0145K01.f ZM_BFc Zea mays cDNA clone ZM_BFc0145K01 3', mRNA sequence	gi|149080788	23470.7	5.03	1	106.21	100	106.21	100	1.25993	1.04309	1.40362	2	1.25993	1.34563	0.958689	0.897631	1.25993	1.34563	-1.04309	-1.11404	1.06802
944	ZM_BFb0360N18.r ZM_BFb Zea mays cDNA 5', mRNA sequence	gi|101383961	21187.8	10.32	1	57.43	99.7719	57.43	99.7719	0.799163	1.2306	1.05252	1	0.799163	0.855291	0.812609	0.759282	-1.25131	-1.16919	-1.2306	-1.31703	1.07023
80	ZM_BFc0032O03.r ZM_BFc Zea mays cDNA clone ZM_BFc0032O03 5', mRNA sequence	gi|148946317	32866.1	5.14	5	463.7	100	131.19	100	0.905238	1.75692	1.70342	9	0.905238	0.969545	0.569176	0.531425	-1.10468	-1.03141	-1.75692	-1.88173	1.07104
78	ZM_BFc0120D19.r ZM_BFc Zea mays cDNA clone ZM_BFc0120D19 5', mRNA sequence	gi|149043947	32695.9	5.65	6	470.27	100	117.87	100	0.699692	1.61225	1.20954	8	0.699692	0.75022	0.620251	0.578478	-1.4292	-1.33294	-1.61225	-1.72868	1.07221
559	ZM_BFc0180P11.f ZM_BFc Zea mays cDNA clone ZM_BFc0180P11 3', mRNA sequence	gi|149105874	30411.7	5.8	2	122.12	100	73.36	99.9942	1.11545	1.17556	1.40804	2	1.11545	1.19776	0.850655	0.792197	1.11545	1.19776	-1.17556	-1.26231	1.07379
1052	CSEST0159 cold stress specific subtracted cDNA library of maize seedlings Zea mays cDNA clone CL57,	gi|161407603	9379.94	8.2	1	46.99	97.4761	46.99	97.4761	0.866093	0.96296	0.895933	1	0.866093	0.930395	1.03846	0.966693	-1.15461	-1.07481	1.03846	-1.03445	1.07424
392	ZM_BFc0090M06.f ZM_BFc Zea mays cDNA clone ZM_BFc0090M06 3', mRNA sequence	gi|148987187	35716.2	9.39	2	171.57	100	101.22	100	0.800652	1.1075	0.954295	2	0.800652	0.861664	0.902933	0.838999	-1.24898	-1.16055	-1.1075	-1.1919	1.0762
417	ZM_BFb0289O10.f ZM_BFb Zea mays cDNA 3', mRNA sequence	gi|89763420	20695.4	7.86	2	164.66	100	117.23	100	0.736383	0.717751	0.569468	7	0.736383	0.793406	1.39324	1.29311	-1.35799	-1.26039	1.39324	1.29311	1.07744
261	ZM_BFc0165A10.f ZM_BFc Zea mays cDNA clone ZM_BFc0165A10 3', mRNA sequence	gi|149096179	28057.8	8.53	3	241.14	100	103.13	100	1.24778	0.817104	1.10008	3	1.24778	1.34631	1.22383	1.13426	1.24778	1.34631	1.22383	1.13426	1.07897
555	ZM_BFb0384A23.r ZM_BFb Zea mays cDNA 5', mRNA sequence	gi|101401363	26445.8	8.24	1	123.53	100	123.53	100	0.917371	0.811747	0.804568	1	0.917371	0.991156	1.23191	1.1402	-1.09007	-1.00892	1.23191	1.1402	1.08043
260	ZM_BFc0117O12.r ZM_BFc Zea mays cDNA clone ZM_BFc0117O12 5', mRNA sequence	gi|149031383	28696.9	9.35	3	241.75	100	128.67	100	0.68765	0.804623	0.597829	5	0.68765	0.742993	1.24282	1.15024	-1.45423	-1.34591	1.24282	1.15024	1.08048
957	ZM_BFc0178B14.r ZM_BFc Zea mays cDNA clone ZM_BFc0178B14 5', mRNA sequence	gi|149104111	26829.6	5.95	1	56.15	99.6938	56.15	99.6938	1.09028	1.48005	1.74567	1	1.09028	1.17947	0.675651	0.62456	1.09028	1.17947	-1.48005	-1.60113	1.0818
868	ZM_BFb0368L19.r ZM_BFb Zea mays cDNA 5', mRNA sequence	gi|101385063	31724.4	9	1	66.65	99.9727	66.65	99.9727	0.824384	1.21661	1.0857	1	0.824384	0.892395	0.821957	0.759314	-1.21303	-1.12058	-1.21661	-1.31698	1.0825
152	ZM_BFc0004H22.r ZM_BFc Zea mays cDNA clone ZM_BFc0004H22 5', mRNA sequence	gi|148931101	26282.5	5.84	5	342.76	100	115.61	100	1.01579	1.27431	1.40297	5	1.01579	1.10096	0.784737	0.724027	1.01579	1.10096	-1.27431	-1.38116	1.08385
753	ZM_BFc0182P23.r ZM_BFc Zea mays cDNA clone ZM_BFc0182P23 5', mRNA sequence	gi|149107119	28919	9.81	1	81.36	99.9991	81.36	99.9991	0.983451	1.24328	1.32543	1	0.983451	1.06607	0.804323	0.741989	-1.01683	1.06607	-1.24328	-1.34773	1.08401
1037	ZM_BFc0165O08.r ZM_BFc Zea mays cDNA clone ZM_BFc0165O08 5', mRNA sequence	gi|149096682	32786	10.18	1	48.77	98.3248	48.77	98.3248	0.937643	1.05906	1.07655	1	0.937643	1.01652	0.944233	0.870967	-1.0665	1.01652	-1.05906	-1.14815	1.08412
329	ZM_BFc0136C22.f ZM_BFc Zea mays cDNA clone ZM_BFc0136C22 3', mRNA sequence	gi|149075814	24228.7	5.04	2	197.54	100	110.68	100	0.649897	1.37818	0.971679	3	0.649897	0.705046	0.725596	0.668839	-1.53871	-1.41835	-1.37818	-1.49513	1.08486
863	ZM_BFc0090H15.f ZM_BFc Zea mays cDNA clone ZM_BFc0090H15 3', mRNA sequence	gi|148986995	27553.7	5.75	1	66.95	99.9745	66.95	99.9745	1.28553	0.904344	1.26167	1	1.28553	1.39512	1.10577	1.01891	1.28553	1.39512	1.10577	1.01891	1.08525
276	ZM_BFc0130P16.r ZM_BFc Zea mays cDNA clone ZM_BFc0130P16 5', mRNA sequence	gi|149072809	22923.1	10.91	3	232.54	100	85.76	99.9997	0.934355	0.779811	0.791039	4	0.934355	1.0144	1.28236	1.18117	-1.07026	1.0144	1.28236	1.18117	1.08567
372	ZM_BFc0084B24.r ZM_BFc Zea mays cDNA clone ZM_BFc0084B24 5', mRNA sequence	gi|148979512	28493.7	5.16	2	180.43	100	96.5	100	0.974037	1.24516	1.31821	2	0.974037	1.05867	0.803109	0.738908	-1.02665	1.05867	-1.24516	-1.35335	1.08689
1090	zea273C04 Normalized cDNA library from mix tissues of maize Zea mays cDNA clone zea273C04, mRNA seq	gi|116827863	14612.1	6.03	1	44.92	95.9349	44.92	95.9349	0.886361	1.11954	1.07862	1	0.886361	0.963442	0.893221	0.821758	-1.12821	-1.03795	-1.11954	-1.2169	1.08696
290	ZM_BFc0170K08.r ZM_BFc Zea mays cDNA clone ZM_BFc0170K08 5', mRNA sequence	gi|149099591	29725.9	5.3	2	223.26	100	132.35	100	0.761696	0.686994	0.568864	6	0.761696	0.828049	1.45562	1.33898	-1.31286	-1.20766	1.45562	1.33898	1.08711
860	ZM_BFb0337J12.r ZM_BFb Zea mays cDNA 5', mRNA sequence	gi|91054543	26484	9.48	1	66.4362	99.9713	67.4	99.977	1.7569	4.97279	9.51475	1	1.7569	1.91336	0.201094	0.18465	1.7569	1.91336	-4.97279	-5.41566	1.08906
471	AM937863 Zea mays scutellum 30 days after pollination Zea mays cDNA clone ESC30BDG04, mRNA sequence	gi|193502052	30538.2	8.84	2	149.11	100	98.75	100	0.80995	0.989419	0.873832	2	0.80995	0.883177	1.01069	0.926894	-1.23464	-1.13228	1.01069	-1.07887	1.09041
325	ZM_BFc0030N14.f ZM_BFc Zea mays cDNA clone ZM_BFc0030N14 3', mRNA sequence	gi|148945053	24542.6	7.79	2	200.14	100	125.89	100	1.14629	1.44771	1.81002	2	1.14629	1.25027	0.690748	0.6333	1.14629	1.25027	-1.44771	-1.57903	1.09071
1030	ZM_BFc0153F17.f ZM_BFc Zea mays cDNA clone ZM_BFc0153F17 3', mRNA sequence	gi|149085052	33006.7	8.83	1	49.23	98.4931	49.23	98.4931	0.866159	2.24125	2.12067	1	0.866159	0.946203	0.44618	0.408435	-1.15452	-1.05686	-2.24125	-2.44837	1.09241
205	zea_007673 Normalized cDNA library from mix tissues of maize Zea mays cDNA clone zea_007673, mRNA s	gi|116828734	14328.3	5.09	3	280.46	100	169.03	100	1.0863	1.0309	1.22447	5	1.0863	1.18777	0.970026	0.887164	1.0863	1.18777	-1.0309	-1.12719	1.0934
724	ZM_BFc0123O10.r ZM_BFc Zea mays cDNA clone ZM_BFc0123O10 5', mRNA sequence	gi|149058862	32374.4	9.51	1	86.97	99.9997	86.97	99.9997	1.05456	0.996413	1.14923	1	1.05456	1.15337	1.0036	0.917627	1.05456	1.15337	1.0036	-1.08977	1.09369
278	ZM_BFc0123G02.r ZM_BFc Zea mays cDNA clone ZM_BFc0123G02 5', mRNA sequence	gi|149056963	30715.1	5.3	3	232.3	100	81.65	99.9991	0.893723	2.057	2.01283	6	0.893723	0.978525	0.486144	0.444014	-1.11891	-1.02195	-2.057	-2.25218	1.09489
497	1000133-C07.T7-1 UGI-Reseq Zea mays cDNA, mRNA sequence	gi|89106113	24551.1	9.94	2	142.45	100	77.35	99.9977	0.911602	0.963535	0.962165	3	0.911602	0.998579	1.03784	0.947449	-1.09697	-1.00142	1.03784	-1.05547	1.09541
1069	zea285F04 Normalized cDNA library from mix tissues of maize Zea mays cDNA clone zea285F04, mRNA seq	gi|116825576	19840.4	5.94	1	46.14	96.9305	46.14	96.9305	0.873023	1.19173	1.13997	1	0.873023	0.95656	0.839113	0.765833	-1.14545	-1.04541	-1.19173	-1.30577	1.09569
755	ZM_BFc0191C08.f ZM_BFc Zea mays cDNA clone ZM_BFc0191C08 3', mRNA sequence	gi|149112131	21978.3	9.08	1	81.12	99.999	81.12	99.999	1.26752	0.865637	1.20384	1	1.26752	1.3907	1.15522	1.05289	1.26752	1.3907	1.15522	1.05289	1.09718
387	zea376H10 Normalized cDNA library from mix tissues of maize Zea mays cDNA clone zea376H10, mRNA seq	gi|116824703	21350.4	9.92	1	173.28	100	173.28	100	1.04491	1.24941	1.43338	2	1.04491	1.14725	0.80038	0.728987	1.04491	1.14725	-1.24941	-1.37177	1.09793
780	ZM_BFc0145D23.r ZM_BFc Zea mays cDNA clone ZM_BFc0145D23 5', mRNA sequence	gi|149080549	30065.8	9.24	1	77.62	99.9978	77.62	99.9978	0.780517	0.800211	0.686192	2	0.780517	0.857513	1.24967	1.13746	-1.2812	-1.16616	1.24967	1.13746	1.09865
454	ZM_BFc0165B08.r ZM_BFc Zea mays cDNA clone ZM_BFc0165B08 5', mRNA sequence	gi|149096212	29451.3	5.06	2	155.08	100	105.99	100	0.673817	0.687644	0.509114	3	0.673817	0.740375	1.45424	1.32351	-1.48408	-1.35067	1.45424	1.32351	1.09878
163	ZM_BFb0327E10.r ZM_BFb Zea mays cDNA 5', mRNA sequence	gi|93013907	26636.5	4.87	4	325.81	100	100.03	100	1.13407	0.575446	0.71798	13	1.13407	1.24769	1.73778	1.57952	1.13407	1.24769	1.73778	1.57952	1.1002
289	ZM_BFb0371K09.r ZM_BFb Zea mays cDNA 5', mRNA sequence	gi|101388775	31114	5.68	2	223.86	100	179.22	100	0.750452	0.772992	0.638524	3	0.750452	0.826042	1.29367	1.17529	-1.33253	-1.21059	1.29367	1.17529	1.10073
414	ZM_BFc0182P09.r ZM_BFc Zea mays cDNA clone ZM_BFc0182P09 5', mRNA sequence	gi|149107091	23543.1	10.24	2	166.72	100	85.11	99.9996	0.915964	0.679332	0.686258	4	0.915964	1.0102	1.47203	1.33472	-1.09175	1.0102	1.47203	1.33472	1.10288
505	9769 Zea mays embryo sac cDNA library Zea mays cDNA clone ES20558 5' similar to ATP synthase CF0 B	gi|111145847	16601.1	9.73	2	140.71	100	91.72	99.9999	0.748828	1.25774	1.03905	2	0.748828	0.826131	0.79508	0.720682	-1.33542	-1.21046	-1.25774	-1.38757	1.10323
845	ZM_BFb0341P16.r ZM_BFb Zea mays cDNA 5', mRNA sequence	gi|91055499	28039.6	10.14	1	69.12	99.9845	69.12	99.9845	1.00911	0.791719	0.881454	2	1.00911	1.11334	1.26307	1.14482	1.00911	1.11334	1.26307	1.14482	1.10329
1029	MSAM254532_2828_2028 LCM-dissected maize inbred line Mo17 shoot apical meristem cDNA Zea mays cDNA,	gi|166696378	4389.24	9.3	1	49.36	98.5376	49.36	98.5376	0.991481	1.44848	1.58461	1	0.991481	1.09398	0.690377	0.625694	-1.00859	1.09398	-1.44848	-1.59822	1.10338
873	ZM_BFc0092P05.r ZM_BFc Zea mays cDNA clone ZM_BFc0092P05 5', mRNA sequence	gi|148990982	31729.6	6.45	1	65.96	99.968	65.96	99.968	0.769619	0.957663	0.816059	1	0.769619	0.852136	1.04421	0.943092	-1.29934	-1.17352	1.04421	-1.06034	1.10722
745	ZM_BFb0314K02.r ZM_BFb Zea mays cDNA 5', mRNA sequence	gi|91875015	12539.7	9.26	1	82.92	99.9994	82.92	99.9994	0.871056	1.12171	1.08217	2	0.871056	0.964749	0.891493	0.804915	-1.14803	-1.03654	-1.12171	-1.24237	1.10756
170	8789 Zea mays embryo sac cDNA library Zea mays cDNA clone ES18189 5' similar to hsp70, mRNA sequenc	gi|109179125	19462.1	4.96	4	319.106	100	113.74	100	0.97996	1.75049	1.9014	4	0.97996	1.08621	0.571269	0.515389	-1.02045	1.08621	-1.75049	-1.94028	1.10842
347	ZM_BFc0160O06.f ZM_BFc Zea mays cDNA clone ZM_BFc0160O06 3', mRNA sequence	gi|149089896	14898.5	5.89	2	191.08	100	137.23	100	0.467624	1.22034	0.634108	3	0.467624	0.519617	0.819446	0.737452	-2.13847	-1.92449	-1.22034	-1.35602	1.11119
813	ZM_BFc0134P23.f ZM_BFc Zea mays cDNA clone ZM_BFc0134P23 3', mRNA sequence	gi|149075094	26780.8	9.14	1	71.71	99.9915	71.71	99.9915	0.200262	1.59507	0.35496	1	0.200262	0.222535	0.626931	0.564182	-4.99346	-4.49367	-1.59507	-1.77248	1.11122
213	MSAM189080_3283_3137 LCM-dissected maize inbred line Mo17 shoot apical meristem cDNA Zea mays cDNA,	gi|166522251	5044.68	9	2	272.91	100	153.53	100	0.987983	0.710121	0.780396	6	0.987983	1.09896	1.40821	1.266	-1.01216	1.09896	1.40821	1.266	1.11233
377	ZM_BFc0120H17.f ZM_BFc Zea mays cDNA clone ZM_BFc0120H17 3', mRNA sequence	gi|149044475	27429.4	5.14	1	175.6	100	175.6	100	0.842118	1.09628	1.02765	3	0.842118	0.937396	0.912174	0.819459	-1.18748	-1.06678	-1.09628	-1.22032	1.11314
191	ZM_BFb0311M12.f ZM_BFb Zea mays cDNA 3', mRNA sequence	gi|91053330	28117.2	4.49	3	294.92	100	150.32	100	0.741984	0.824133	0.681084	5	0.741984	0.826425	1.2134	1.08942	-1.34774	-1.21003	1.2134	1.08942	1.1138
1053	AM938041 Zea mays scutellum 30 days after pollination Zea mays cDNA clone ESC30CBC09, mRNA sequence	gi|193501908	23863.8	6.14	1	46.98	97.4703	46.98	97.4703	1.00783	0.911137	1.02332	1	1.00783	1.12312	1.09753	0.984865	1.00783	1.12312	1.09753	-1.01537	1.1144
746	ZM_BFc0104N01.f ZM_BFc Zea mays cDNA clone ZM_BFc0104N01 3', mRNA sequence	gi|149005185	31876.3	10.24	1	82.81	99.9993	82.81	99.9993	0.82874	0.671169	0.620243	2	0.82874	0.924124	1.48994	1.33615	-1.20665	-1.08211	1.48994	1.33615	1.1151
162	ZM_BFc0151H16.r ZM_BFc Zea mays cDNA clone ZM_BFc0151H16 5', mRNA sequence	gi|149083997	20969.5	7.9	2	332.82	100	170.74	100	1.01536	0.325094	0.368262	4	1.01536	1.13279	3.07603	2.75716	1.01536	1.13279	3.07603	2.75716	1.11565
810	ZM_BFc0105N19.r ZM_BFc Zea mays cDNA clone ZM_BFc0105N19 5', mRNA sequence	gi|149008279	31424.7	10.52	1	72.22	99.9924	72.22	99.9924	0.909518	1.04423	1.06071	2	0.909518	1.01577	0.957639	0.857464	-1.09948	1.01577	-1.04423	-1.16623	1.11683
685	ZM_BFc0171A06.r ZM_BFc Zea mays cDNA clone ZM_BFc0171A06 5', mRNA sequence	gi|149099827	17430.1	4.67	1	95.05	100	95.05	100	1.44493	1.73662	2.80246	1	1.44493	1.61374	0.575831	0.515592	1.44493	1.61374	-1.73662	-1.93952	1.11683
312	ZM_BFc0036M24.f ZM_BFc Zea mays cDNA clone ZM_BFc0036M24 3', mRNA sequence	gi|148948837	27592.1	9.89	2	208.38	100	142.16	100	0.827908	0.721792	0.66869	5	0.827908	0.926431	1.38544	1.2381	-1.20786	-1.07941	1.38544	1.2381	1.119
128	ZM_BFc0007O13.r ZM_BFc Zea mays cDNA clone ZM_BFc0007O13 5', mRNA sequence	gi|148932350	31348.5	5.08	4	386.22	100	120.48	100	1.01534	1.69066	1.92136	8	1.01534	1.13646	0.591485	0.528449	1.01534	1.13646	-1.69066	-1.89233	1.11928
644	zmrsub1_0B20-019-f02.s3 zmrsub1 Zea mays cDNA 3', mRNA sequence	gi|113703411	20037.3	6.34	1	102.45	100	102.45	100	1.02697	1.00135	1.1524	1	1.02697	1.15085	0.998655	0.891156	1.02697	1.15085	-1.00135	-1.12214	1.12063
899	ZM_BFc0168M20.r ZM_BFc Zea mays cDNA clone ZM_BFc0168M20 5', mRNA sequence	gi|149098433	27552.2	9.14	1	63.62	99.9452	63.62	99.9452	1.04005	0.90406	1.0543	1	1.04005	1.16618	1.10612	0.986484	1.04005	1.16618	1.10612	-1.0137	1.12128
259	ZM_BFc0138L19.r ZM_BFc Zea mays cDNA clone ZM_BFc0138L19 5', mRNA sequence	gi|149077307	29080.4	7.11	2	242.81	100	186.5	100	0.84541	0.904824	0.857839	3	0.84541	0.948072	1.10519	0.985511	-1.18286	-1.05477	1.10519	-1.0147	1.12144
791	ZM_BFc0086K15.r ZM_BFc Zea mays cDNA clone ZM_BFc0086K15 5', mRNA sequence	gi|148982523	32503	9.31	1	75.05	99.9961	75.05	99.9961	1.15299	0.670173	0.868456	1	1.15299	1.29587	1.49215	1.32764	1.15299	1.29587	1.49215	1.32764	1.12391
461	MSAM307775_3703_2046 LCM-dissected maize shoot apical meristem cDNA Zea mays cDNA, mRNA sequence	gi|113856595	5600.34	9.87	2	153.81	100	83.9	99.9995	1.0411	0.835814	0.978317	2	1.0411	1.1705	1.19644	1.06417	1.0411	1.1705	1.19644	1.06417	1.12429
216	ZM_BFb0326K07.f ZM_BFb Zea mays cDNA 3', mRNA sequence	gi|93013557	30838.2	6	3	271.62	100	117.23	100	0.855568	1.11956	1.07742	4	0.855568	0.962362	0.893207	0.794088	-1.16881	-1.03911	-1.11956	-1.25931	1.12482
1075	ZM_BFc0033B07.f ZM_BFc Zea mays cDNA clone ZM_BFc0033B07 3', mRNA sequence	gi|148946453	32031.7	8.9	1	45.88	96.7411	45.88	96.7411	0.840539	0.884025	0.83586	2	0.840539	0.945517	1.13119	1.0056	-1.18971	-1.05762	1.13119	1.0056	1.12489
419	ZM_BFc0056A06.f ZM_BFc Zea mays cDNA clone ZM_BFc0056A06 3', mRNA sequence	gi|148959342	24046.9	4.75	2	164.32	100	109.92	100	0.892492	1.52445	1.53161	2	0.892492	1.0047	0.655972	0.582713	-1.12046	1.0047	-1.52445	-1.71611	1.12572
1068	ZM_BFc0024O07.r ZM_BFc Zea mays cDNA clone ZM_BFc0024O07 5', mRNA sequence	gi|148941408	26907.3	8.85	1	46.18	96.9586	46.18	96.9586	1.4023	0.597707	0.945111	1	1.4023	1.58123	1.67306	1.48375	1.4023	1.58123	1.67306	1.48375	1.12759
452	MSAM231814_0935_2046 LCM-dissected maize inbred line Mo17 shoot apical meristem cDNA Zea mays cDNA,	gi|166672911	4176.07	4.87	1	155.32	100	155.32	100	0.844444	1.14403	1.09011	1	0.844444	0.952871	0.874101	0.774637	-1.18421	-1.04946	-1.14403	-1.29093	1.1284
879	ZM_BFc0069N05.r ZM_BFc Zea mays cDNA clone ZM_BFc0069N05 5', mRNA sequence	gi|148966940	28694.5	5.98	1	65.47	99.9642	65.47	99.9642	0.826265	0.947325	0.885298	2	0.826265	0.934524	1.0556	0.933319	-1.21026	-1.07006	1.0556	-1.07144	1.13102
547	ZM_BFc0107K11.r ZM_BFc Zea mays cDNA clone ZM_BFc0107K11 5', mRNA sequence	gi|149009322	28627.9	10	2	125.66	100	66.51	99.9718	1.00066	0.685882	0.777438	2	1.00066	1.13349	1.45798	1.28713	1.00066	1.13349	1.45798	1.28713	1.13274
177	ZM_BFc0029O08.r ZM_BFc Zea mays cDNA clone ZM_BFc0029O08 5', mRNA sequence	gi|148944461	35635.6	4.79	3	314.786	100	140.3	100	0.822563	1.50816	1.41093	6	0.822563	0.935535	0.663061	0.582992	-1.21571	-1.06891	-1.50816	-1.71529	1.13734
95	ZM_BFb0345B08.r ZM_BFb Zea mays cDNA 5', mRNA sequence	gi|91055544	33423.7	6.45	5	439.456	100	132.67	100	0.917765	0.829073	0.865616	8	0.917765	1.04408	1.20617	1.06024	-1.0896	1.04408	1.20617	1.06024	1.13763
688	ZM_BFc0160H22.r ZM_BFc Zea mays cDNA clone ZM_BFc0160H22 5', mRNA sequence	gi|149089664	30671.1	4.88	1	94.93	100	94.93	100	1.16313	0.928364	1.22989	2	1.16313	1.32479	1.07716	0.945719	1.16313	1.32479	1.07716	-1.0574	1.13899
631	ZM_BFc0174A11.r ZM_BFc Zea mays cDNA clone ZM_BFc0174A11 5', mRNA sequence	gi|149101756	28833.3	4.94	1	105	100	105	100	1.07917	1.15721	1.42297	4	1.07917	1.22965	0.864145	0.758395	1.07917	1.22965	-1.15721	-1.31857	1.13944
242	ZM_BFc0161K20.f ZM_BFc Zea mays cDNA clone ZM_BFc0161K20 3', mRNA sequence	gi|149090413	29350.2	8.96	3	255.94	100	113.35	100	0.810369	1.36247	1.25835	4	0.810369	0.923576	0.733959	0.643995	-1.234	-1.08275	-1.36247	-1.55281	1.1397
104	ZM_BFc0043F09.r ZM_BFc Zea mays cDNA clone ZM_BFc0043F09 5', mRNA sequence	gi|148952625	33400.8	7.83	6	429.726	100	131.19	100	0.966866	2.63259	2.90186	7	0.966866	1.10228	0.379853	0.333188	-1.03427	1.10228	-2.63259	-3.0013	1.14006
280	ZM_BFc0164P12.r ZM_BFc Zea mays cDNA clone ZM_BFc0164P12 5', mRNA sequence	gi|149096150	27762.4	9.75	3	231.32	100	87.27	99.9998	1.46607	1.28847	2.15462	4	1.46607	1.67224	0.776117	0.680432	1.46607	1.67224	-1.28847	-1.46965	1.14062
135	ZM_BFc0174O02.r ZM_BFc Zea mays cDNA clone ZM_BFc0174O02 5', mRNA sequence	gi|149102233	31225.9	5.99	5	368.03	100	103.63	100	1.06181	1.3038	1.57944	8	1.06181	1.21142	0.766989	0.672266	1.06181	1.21142	-1.3038	-1.48751	1.1409
994	MSAM302322_2551_1576 LCM-dissected maize inbred line Mo17 shoot apical meristem cDNA Zea mays cDNA,	gi|166600007	3705.66	8.91	1	52.67	99.3175	52.67	99.3175	0.741619	0.868449	0.734851	1	0.741619	0.846165	1.15148	1.00921	-1.3484	-1.1818	1.15148	1.00921	1.14097
62	ZM_BFc0128P18.r ZM_BFc Zea mays cDNA clone ZM_BFc0128P18 5', mRNA sequence	gi|149071324	26865.3	5.9	5	511.75	100	146.92	100	0.573738	0.899808	0.589261	9	0.573738	0.654874	1.11135	0.973657	-1.74296	-1.52701	1.11135	-1.02706	1.14142
1038	ZM_BFc0149N24.f ZM_BFc Zea mays cDNA clone ZM_BFc0149N24 3', mRNA sequence	gi|149083110	24553.8	5.33	1	48.58	98.2499	48.58	98.2499	0.699756	0.984819	0.786687	1	0.699756	0.798814	1.01541	0.889497	-1.42907	-1.25186	1.01541	-1.12423	1.14156
908	ZM_BFc0145D13.r ZM_BFc Zea mays cDNA clone ZM_BFc0145D13 5', mRNA sequence	gi|149080534	30956.9	5.77	1	62.11	99.9224	62.11	99.9224	0.734094	1.03786	0.870627	1	0.734094	0.838871	0.963525	0.843178	-1.36222	-1.19208	-1.03786	-1.18599	1.14273
268	zea229H10 Normalized cDNA library from mix tissues of maize Zea mays cDNA clone zea229H10, mRNA seq	gi|116828663	22896.8	9.86	3	235.77	100	95.1	100	0.611462	2.03075	1.41915	5	0.611462	0.698833	0.49243	0.430865	-1.63542	-1.43096	-2.03075	-2.32092	1.14289
42	ZM_BFc0185P23.r ZM_BFc Zea mays cDNA clone ZM_BFc0185P23 5', mRNA sequence	gi|149109009	30771.4	5.29	8	582.74	100	112.95	100	0.879061	1.10367	1.10924	13	0.879061	1.00504	0.906066	0.79249	-1.13758	1.00504	-1.10367	-1.26185	1.14332
283	ZM_BFc0028M15.r ZM_BFc Zea mays cDNA clone ZM_BFc0028M15 5', mRNA sequence	gi|148943767	30228.4	4.68	2	228.98	100	170.83	100	0.610204	0.994792	0.694432	3	0.610204	0.698068	1.00524	0.878709	-1.6388	-1.43253	1.00524	-1.13803	1.14399
14	ZM_BFc0171O06.r ZM_BFc Zea mays cDNA clone ZM_BFc0171O06 5', mRNA sequence	gi|149100400	33211.6	7.8	7	899.32	100	202.72	100	1.13843	1.7593	2.29151	10	1.13843	1.30251	0.568408	0.496804	1.13843	1.30251	-1.7593	-2.01287	1.14413
29	ZM_BFc0116I08.r ZM_BFc Zea mays cDNA clone ZM_BFc0116I08 5', mRNA sequence	gi|149026890	36916.6	9.29	9	735.65	100	115.25	100	1.08092	0.905241	1.12073	15	1.08092	1.23805	1.10468	0.964475	1.08092	1.23805	1.10468	-1.03683	1.14537
878	ZM_BFc0145B22.f ZM_BFc Zea mays cDNA clone ZM_BFc0145B22 3', mRNA sequence	gi|149080471	28742.6	5.37	1	65.6	99.9652	65.6	99.9652	0.97942	0.788344	0.885342	1	0.97942	1.12304	1.26848	1.10626	-1.02101	1.12304	1.26848	1.10626	1.14664
919	ZM_BFc0001J21.r ZM_BFc Zea mays cDNA clone ZM_BFc0001J21 5', mRNA sequence	gi|148930171	29458.5	9.26	1	60.79	99.8948	60.79	99.8948	1.01522	1.0736	1.25072	1	1.01522	1.16497	0.931445	0.81171	1.01522	1.16497	-1.0736	-1.23197	1.14751
817	ZM_BFc0171O04.r ZM_BFc Zea mays cDNA clone ZM_BFc0171O04 5', mRNA sequence	gi|149100397	35032.7	9.89	1	71.41	99.9909	71.41	99.9909	0.944684	0.774591	0.840559	1	0.944684	1.08517	1.291	1.12388	-1.05855	1.08517	1.291	1.12388	1.14871
476	MSAM167106_2628_3734 LCM-dissected maize inbred line Mo17 shoot apical meristem cDNA Zea mays cDNA,	gi|166622834	4294.35	8.42	2	147.02	100	94.15	100	0.902184	0.933668	0.967892	2	0.902184	1.03666	1.07104	0.932111	-1.10842	1.03666	1.07104	-1.07283	1.14905
557	ZM_BFc0182C16.f ZM_BFc Zea mays cDNA clone ZM_BFc0182C16 3', mRNA sequence	gi|149106526	21175.9	4.6	1	122.38	100	122.38	100	0.909419	0.976987	1.02112	2	0.909419	1.04517	1.02356	0.890613	-1.0996	1.04517	1.02356	-1.12282	1.14927
174	ZM_BFc0025O01.f ZM_BFc Zea mays cDNA clone ZM_BFc0025O01 3', mRNA sequence	gi|148941853	24958.6	6.17	4	317.746	100	120.59	100	0.90247	0.985646	1.0224	5	0.90247	1.03729	1.01456	0.8827	-1.10807	1.03729	1.01456	-1.13289	1.14939
87	ZM_BFb0340I11.f ZM_BFb Zea mays cDNA 3', mRNA sequence	gi|94472629	29664.5	4.93	6	449.06	100	108.06	100	0.969176	0.914635	1.02116	9	0.969176	1.11647	1.09333	0.949093	-1.0318	1.11647	1.09333	-1.05364	1.15198
356	ZM_BFc0022E14.r ZM_BFc Zea mays cDNA clone ZM_BFc0022E14 5', mRNA sequence	gi|148939917	24412.7	5.11	2	185.29	100	103.24	100	0.77432	0.620765	0.554321	4	0.77432	0.892966	1.61092	1.39688	-1.29146	-1.11986	1.61092	1.39688	1.15323
109	ZM_BFc0179K01.r ZM_BFc Zea mays cDNA clone ZM_BFc0179K01 5', mRNA sequence	gi|149105093	26248.3	5.97	3	417.54	100	254.07	100	4.47647	0.461086	2.38128	10	4.47647	5.1645	2.16879	1.87986	4.47647	5.1645	2.16879	1.87986	1.1537
655	MSAM242685_0670_2593 LCM-dissected maize inbred line Mo17 shoot apical meristem cDNA Zea mays cDNA,	gi|166518551	3946.22	11.57	1	100.71	100	100.71	100	0.990421	1.04276	1.19276	2	0.990421	1.14385	0.958993	0.830362	-1.00967	1.14385	-1.04276	-1.20429	1.15491
767	ZM_BFc0068H14.f ZM_BFc Zea mays cDNA clone ZM_BFc0068H14 3', mRNA sequence	gi|148966245	28169.8	9.53	1	79.07	99.9984	79.07	99.9984	1.02091	1.3467	1.58789	2	1.02091	1.1791	0.742556	0.642937	1.02091	1.1791	-1.3467	-1.55536	1.15494
256	ZZ-Df10.r Zea mays LCM amplified non-pericyle central cylinder cell specific pGEM library Zea mays	gi|120480609	32914.4	5.3	2	244.076	100	162.95	100	0.917117	1.44727	1.53391	3	0.917117	1.05987	0.690956	0.597894	-1.09037	1.05987	-1.44727	-1.67254	1.15565
55	ZM_BFc0188I11.r ZM_BFc Zea mays cDNA clone ZM_BFc0188I11 5', mRNA sequence	gi|149110525	33979.2	8.4	5	531.482	100	151.37	100	1.11445	0.681441	0.877703	12	1.11445	1.28801	1.46748	1.26973	1.11445	1.28801	1.46748	1.26973	1.15574
82	ZM_BFc0069J07.f ZM_BFc Zea mays cDNA clone ZM_BFc0069J07 3', mRNA sequence	gi|148966817	30956.7	5.34	3	459.22	100	185.37	100	1.15166	0.987289	1.31681	6	1.15166	1.33376	1.01287	0.874585	1.15166	1.33376	1.01287	-1.1434	1.15812
820	ZM_BFc0190L22.f ZM_BFc Zea mays cDNA clone ZM_BFc0190L22 3', mRNA sequence	gi|149111930	23740.9	9.19	1	71.3	99.9906	71.3	99.9906	0.734754	0.932849	0.794255	1	0.734754	0.851429	1.07198	0.925085	-1.361	-1.1745	1.07198	-1.08098	1.1588
182	ZM_BFc0156C06.r ZM_BFc Zea mays cDNA clone ZM_BFc0156C06 5', mRNA sequence	gi|149086883	28896.8	4.75	3	306.28	100	135.11	100	0.990795	1.1394	1.30829	6	0.990795	1.14822	0.877653	0.757321	-1.00929	1.14822	-1.1394	-1.32044	1.15889
10	ZM_BFc0105F02.r ZM_BFc Zea mays cDNA clone ZM_BFc0105F02 5', mRNA sequence	gi|149005501	29412.6	9.32	11	1112.12	100	170.61	100	0.842287	0.406797	0.398352	25	0.842287	0.979241	2.45823	2.11443	-1.18724	-1.0212	2.45823	2.11443	1.1626
12	ZM_BFc0183L05.f ZM_BFc Zea mays cDNA clone ZM_BFc0183L05 3', mRNA sequence	gi|149107570	29009.2	8.77	8	927.17	100	187.66	100	1.05456	0.812567	0.998011	33	1.05456	1.22822	1.23067	1.05666	1.05456	1.22822	1.23067	1.05666	1.16468
330	ZM_BFc0181O13.r ZM_BFc Zea mays cDNA clone ZM_BFc0181O13 5', mRNA sequence	gi|149106358	18403.7	6.06	2	197.46	100	131.35	100	0.626365	1.09076	0.796568	4	0.626365	0.730284	0.916788	0.786329	-1.59651	-1.36933	-1.09076	-1.27173	1.16591
1019	zea_007689 Normalized cDNA library from mix tissues of maize Zea mays cDNA clone zea_007689, mRNA s	gi|116818142	17292.6	10.29	1	50.2	98.7948	50.2	98.7948	19.1981	1.03328	23.1301	1	19.1981	22.3852	0.967794	0.830007	19.1981	22.3852	-1.03328	-1.20481	1.16601
786	ZM_BFb0335I17.f ZM_BFb Zea mays cDNA 3', mRNA sequence	gi|93281858	30575.5	8.36	1	76.47	99.9972	76.47	99.9972	0.874738	1.20641	1.23061	1	0.874738	1.02006	0.828908	0.710817	-1.1432	1.02006	-1.20641	-1.40683	1.16613
145	ZM_BFc0163F16.r ZM_BFc Zea mays cDNA clone ZM_BFc0163F16 5', mRNA sequence	gi|149095214	29715	8.26	4	348.96	100	108.06	100	0.900234	0.786404	0.82583	5	0.900234	1.05013	1.27161	1.0901	-1.11082	1.05013	1.27161	1.0901	1.16651
1072	ZM_BFc0144C03.r ZM_BFc Zea mays cDNA clone ZM_BFc0144C03 5', mRNA sequence	gi|149079913	31268.4	9.95	1	45.96	96.8006	45.96	96.8006	0.93091	0.81463	0.884787	1	0.93091	1.08612	1.22755	1.05213	-1.07422	1.08612	1.22755	1.05213	1.16673
1057	ZM_BFc0132J20.f ZM_BFc Zea mays cDNA clone ZM_BFc0132J20 3', mRNA sequence	gi|110941953	25939.6	4.85	1	46.88	97.4113	46.88	97.4113	0.875275	1.08457	1.1091	1	0.875275	1.02262	0.922025	0.789175	-1.1425	1.02262	-1.08457	-1.26715	1.16834
467	ZM_BFc0181C07.f ZM_BFc Zea mays cDNA clone ZM_BFc0181C07 3', mRNA sequence	gi|149105963	26879.8	5.45	2	151.99	100	92.71	99.9999	0.886845	0.722333	0.750126	4	0.886845	1.03848	1.3844	1.18226	-1.12759	1.03848	1.3844	1.18226	1.17098
650	AM938179 Zea mays scutellum 30 days after pollination Zea mays cDNA clone ESC30CDH12, mRNA sequence	gi|193502145	16897.9	6.1	1	101.45	100	101.45	100	0.953183	1.05036	1.17301	1	0.953183	1.11676	0.95205	0.812596	-1.04912	1.11676	-1.05036	-1.23062	1.17162
821	ZM_BFc0187L01.r ZM_BFc Zea mays cDNA clone ZM_BFc0187L01 5', mRNA sequence	gi|149110014	25545.6	8.96	1	71.3	99.9906	71.3	99.9906	0.940211	1.18166	1.30232	2	0.940211	1.10212	0.846269	0.721948	-1.06359	1.10212	-1.18166	-1.38514	1.1722
686	ZM_BFb0366G06.f ZM_BFb Zea mays cDNA 3', mRNA sequence	gi|88757279	19425.3	5.49	1	94.98	100	94.98	100	0.89316	0.952724	0.997471	3	0.89316	1.04697	1.04962	0.895425	-1.11962	1.04697	1.04962	-1.11679	1.17221
945	ZM_BFc0009D09.f ZM_BFc Zea mays cDNA clone ZM_BFc0009D09 3', mRNA sequence	gi|148929821	27935.5	5.76	1	57.36	99.7682	57.36	99.7682	0.5546	0.594247	0.386511	1	0.5546	0.65042	1.6828	1.43489	-1.8031	-1.53747	1.6828	1.43489	1.17277
696	MSAM202520_3383_1172 LCM-dissected maize inbred line Mo17 shoot apical meristem cDNA Zea mays cDNA,	gi|166454927	4097.16	5.11	1	93.29	99.9999	93.29	99.9999	0.907119	1.43397	1.52638	1	0.907119	1.06444	0.697363	0.594295	-1.10239	1.06444	-1.43397	-1.68267	1.17343
175	ZM_BFc0132H10.r ZM_BFc Zea mays cDNA clone ZM_BFc0132H10 5', mRNA sequence	gi|149073701	28969.2	9.47	3	315.65	100	163.33	100	1.02058	0.530756	0.635918	3	1.02058	1.19814	1.8841	1.60489	1.02058	1.19814	1.8841	1.60489	1.17398
357	ZM_BFc0168L17.r ZM_BFc Zea mays cDNA clone ZM_BFc0168L17 5', mRNA sequence	gi|149098389	28245.1	8.89	2	184.96	100	100.79	100	1.2198	0.701173	1.00567	2	1.2198	1.43426	1.42618	1.21292	1.2198	1.43426	1.42618	1.21292	1.17582
754	ZM_BFc0110A09.r ZM_BFc Zea mays cDNA clone ZM_BFc0110A09 5', mRNA sequence	gi|149012209	27734.2	5.54	1	81.35	99.9991	81.35	99.9991	0.966884	0.830688	0.944883	1	0.966884	1.13747	1.20382	1.02328	-1.03425	1.13747	1.20382	1.02328	1.17643
324	ZM_BFc0047G12.f ZM_BFc Zea mays cDNA clone ZM_BFc0047G12 3', mRNA sequence	gi|148954917	26868.9	7.78	3	200.44	100	94.52	100	0.881747	0.950795	0.98763	4	0.881747	1.03874	1.05175	0.892791	-1.13411	1.03874	1.05175	-1.12008	1.17805
704	ZM_BFc0118O09.f ZM_BFc Zea mays cDNA clone ZM_BFc0118O09 3', mRNA sequence	gi|149038581	27038.5	5.54	1	91.34	99.9999	91.34	99.9999	0.945824	0.914055	1.01865	1	0.945824	1.11443	1.09403	0.928507	-1.05728	1.11443	1.09403	-1.077	1.17826
71	ZM_BFc0112P05.r ZM_BFc Zea mays cDNA clone ZM_BFc0112P05 5', mRNA sequence	gi|149014639	32112.2	5.08	4	486.58	100	145.19	100	0.951877	0.812272	0.911428	6	0.951877	1.12207	1.23111	1.04438	-1.05056	1.12207	1.23111	1.04438	1.1788
1005	ZM_BFc0184M14.f ZM_BFc Zea mays cDNA clone ZM_BFc0184M14 3', mRNA sequence	gi|149108281	26136.3	9.91	1	51.64	99.1349	51.64	99.1349	1.05239	0.881216	1.09436	2	1.05239	1.24188	1.1348	0.961647	1.05239	1.24188	1.1348	-1.03988	1.18005
199	MRSR58 Expressed sequence tags from the Reverse SSH library Zea mays cDNA clone MRSR58 5' similar t	gi|134769084	35224.1	4.77	2	283.2	100	199.2	100	0.841112	1.00266	0.995318	6	0.841112	0.992681	0.997351	0.845069	-1.1889	-1.00737	-1.00266	-1.18334	1.1802
410	zea331G04 Normalized cDNA library from mix tissues of maize Zea mays cDNA clone zea331G04, mRNA seq	gi|116816329	20460.3	5.36	1	168.43	100	168.43	100	0.983597	0.833365	0.969387	4	0.983597	1.16322	1.19996	1.01466	-1.01668	1.16322	1.19996	1.01466	1.18262
775	ZM_BFc0109D09.f ZM_BFc Zea mays cDNA clone ZM_BFc0109D09 3', mRNA sequence	gi|149010174	32093.5	5.94	1	77.91	99.998	77.91	99.998	0.894602	0.501345	0.530794	1	0.894602	1.05874	1.99463	1.6854	-1.11782	1.05874	1.99463	1.6854	1.18348
156	ZM_BFc0175D19.r ZM_BFc Zea mays cDNA clone ZM_BFc0175D19 5', mRNA sequence	gi|149102424	31909.4	5.14	5	335.41	100	104.35	100	1.02666	1.09601	1.33189	7	1.02666	1.21522	0.912402	0.770826	1.02666	1.21522	-1.09601	-1.29731	1.18367
58	ZM_BFc0159J12.f ZM_BFc Zea mays cDNA clone ZM_BFc0159J12 3', mRNA sequence	gi|149089171	31062.1	4.88	7	526.21	100	108.06	100	0.937157	0.900376	0.999295	11	0.937157	1.10986	1.11065	0.937818	-1.06706	1.10986	1.11065	-1.0663	1.18429
965	zea_010030 Normalized cDNA library from mix tissues of maize Zea mays cDNA clone zea_010030, mRNA s	gi|116827878	16282.4	9.44	1	55.39	99.6352	55.39	99.6352	1.04226	1.03717	1.28092	1	1.04226	1.23501	0.964158	0.81368	1.04226	1.23501	-1.03717	-1.22898	1.18494
1056	ZM_BFc0043M03.r ZM_BFc Zea mays cDNA clone ZM_BFc0043M03 5', mRNA sequence	gi|148952757	33729.9	8.72	1	46.91	97.4292	46.91	97.4292	1.15074	0.869403	1.18554	1	1.15074	1.36362	1.15021	0.970648	1.15074	1.36362	1.15021	-1.03024	1.185
925	ZM_BFc0088J14.f ZM_BFc Zea mays cDNA clone ZM_BFc0088J14 3', mRNA sequence	gi|148984754	28545.1	9.33	1	60.09	99.8764	60.09	99.8764	0.964816	1.17171	1.33985	1	0.964816	1.1435	0.853454	0.72009	-1.03647	1.1435	-1.17171	-1.38871	1.1852
355	ZM_BFb0330M21.r ZM_BFb Zea mays cDNA 5', mRNA sequence	gi|93015809	18500.8	5.17	2	187.72	100	117.9	100	0.926238	0.981914	1.08039	2	0.926238	1.10029	1.01842	0.857321	-1.07964	1.10029	1.01842	-1.16642	1.18791
344	zmrsub1_0B20-016-d09.s1 zmrsub1 Zea mays cDNA 3', mRNA sequence	gi|113703121	24860.6	8.86	3	192.04	100	79.69	99.9986	0.97854	0.748684	0.870316	4	0.97854	1.16246	1.33568	1.12435	-1.02193	1.16246	1.33568	1.12435	1.18795
221	ZM_BFc0053B08.f ZM_BFc Zea mays cDNA clone ZM_BFc0053B08 3', mRNA sequence	gi|148957731	30556.8	9.21	3	269.49	100	127.37	100	0.985475	0.966683	1.13259	3	0.985475	1.17163	1.03447	0.870105	-1.01474	1.17163	1.03447	-1.14929	1.1889
192	8872 Zea mays embryo sac cDNA library Zea mays cDNA clone ES18402 5' similar to polyubiquitin, mRNA	gi|109179283	25158.8	8.76	4	291.55	100	95.75	100	0.867726	1.2548	1.29666	5	0.867726	1.03336	0.796941	0.669202	-1.15244	1.03336	-1.2548	-1.49432	1.19088
201	ZM_BFc0012F08.r ZM_BFc Zea mays cDNA clone ZM_BFc0012F08 5', mRNA sequence	gi|148934225	31298.1	4.77	3	282.89	100	143.46	100	0.966353	0.778636	0.899138	7	0.966353	1.15476	1.2843	1.07475	-1.03482	1.15476	1.2843	1.07475	1.19497
108	ZM_BFc0140M18.r ZM_BFc Zea mays cDNA clone ZM_BFc0140M18 5', mRNA sequence	gi|149078423	29365.8	7.08	5	418.872	100	136.49	100	1.0021	0.681208	0.815825	10	1.0021	1.19762	1.46798	1.22833	1.0021	1.19762	1.46798	1.22833	1.19511
806	MSAM242636_0338_1754 LCM-dissected maize inbred line Mo17 shoot apical meristem cDNA Zea mays cDNA,	gi|166516535	4058.06	6.78	1	72.34	99.9926	72.34	99.9926	0.890664	0.929581	0.99062	1	0.890664	1.06566	1.07575	0.899097	-1.12276	1.06566	1.07575	-1.11223	1.19648
927	zea_004918 Normalized cDNA library from mix tissues of maize Zea mays cDNA clone zea_004918, mRNA s	gi|116829240	16291.9	7.08	1	59.8	99.8678	59.8	99.8678	0.908519	1.20925	1.31618	1	0.908519	1.08843	0.826961	0.690268	-1.10069	1.08843	-1.20925	-1.44871	1.19803
96	ZM_BFb0333H16.f ZM_BFb Zea mays cDNA 3', mRNA sequence	gi|93017347	25486.8	6.67	4	438.73	100	166.48	100	0.97095	0.761942	0.886973	12	0.97095	1.1641	1.31244	1.09468	-1.02992	1.1641	1.31244	1.09468	1.19892
159	ZM_BFc0043G06.r ZM_BFc Zea mays cDNA clone ZM_BFc0043G06 5', mRNA sequence	gi|148952658	27298.9	7.15	3	333.72	100	195.42	100	0.903275	1.03667	1.1227	9	0.903275	1.08299	0.964624	0.804554	-1.10708	1.08299	-1.03667	-1.24293	1.19896
624	zea_007269 Normalized cDNA library from mix tissues of maize Zea mays cDNA clone zea_007269, mRNA s	gi|116819188	22350.8	9.99	2	106.28	100	62.15	99.9231	0.823838	0.810146	0.800411	2	0.823838	0.987983	1.23435	1.02927	-1.21383	-1.01216	1.23435	1.02927	1.19925
294	zmrsub1_0B20-021-a06.s3 zmrsub1 Zea mays cDNA 3', mRNA sequence	gi|113703552	35453.9	9.44	4	222.17	100	70.94	99.9898	0.925129	0.936739	1.04003	4	0.925129	1.11026	1.06753	0.889525	-1.08093	1.11026	1.06753	-1.1242	1.20012
218	ZM_BFc0183G14.r ZM_BFc Zea mays cDNA clone ZM_BFc0183G14 5', mRNA sequence	gi|149107390	30710.9	5.47	4	271.39	100	88.75	99.9998	0.998884	1.33808	1.60576	7	0.998884	1.20004	0.747338	0.622064	-1.00112	1.20004	-1.33808	-1.60755	1.20138
776	ZM_BFc0001E18.r ZM_BFc Zea mays cDNA clone ZM_BFc0001E18 5', mRNA sequence	gi|154130550	26931.9	4.73	1	77.91	99.998	77.91	99.998	1.22139	0.711958	1.04565	2	1.22139	1.46869	1.40458	1.16807	1.22139	1.46869	1.40458	1.16807	1.20247
844	ZM_BFc0130J05.r ZM_BFc Zea mays cDNA clone ZM_BFc0130J05 5', mRNA sequence	gi|149072504	30034	9.76	1	69.29	99.9851	69.29	99.9851	0.988282	1.07936	1.28287	1	0.988282	1.18855	0.926472	0.770366	-1.01186	1.18855	-1.07936	-1.29808	1.20264
731	ZM_BFc0080H16.r ZM_BFc Zea mays cDNA clone ZM_BFc0080H16 5', mRNA sequence	gi|148973324	32492.5	8.83	1	86.43	99.9997	86.43	99.9997	0.843704	0.804223	0.816171	1	0.843704	1.01486	1.24344	1.03373	-1.18525	1.01486	1.24344	1.03373	1.20286
561	ZM_BFc0131C02.f ZM_BFc Zea mays cDNA clone ZM_BFc0131C02 3', mRNA sequence	gi|149206419	19816.6	9.73	2	121.26	100	64.81	99.9583	1.17347	0.611013	0.862536	2	1.17347	1.41165	1.63663	1.36049	1.17347	1.41165	1.63663	1.36049	1.20297
311	MSAM214890_0548_0794 LCM-dissected maize inbred line Mo17 shoot apical meristem cDNA Zea mays cDNA,	gi|166493384	4993.39	4.3	2	208.54	100	104.76	100	0.653437	0.834218	0.655802	3	0.653437	0.786127	1.19873	0.996394	-1.53037	-1.27206	1.19873	-1.00362	1.20307
847	ZM_BFb0321F10.f ZM_BFb Zea mays cDNA 3', mRNA sequence	gi|91878503	26889.1	6.53	1	68.85	99.9836	68.85	99.9836	0.938522	1.13061	1.27704	1	0.938522	1.12951	0.884476	0.734921	-1.0655	1.12951	-1.13061	-1.36069	1.2035
413	ZM_BFc0158E19.r ZM_BFc Zea mays cDNA clone ZM_BFc0158E19 5', mRNA sequence	gi|149088446	33082.8	5.84	2	167.09	100	110.15	100	1.26039	0.763382	1.15864	3	1.26039	1.51778	1.30996	1.08782	1.26039	1.51778	1.30996	1.08782	1.20421
305	ZM_BFc0121K20.f ZM_BFc Zea mays cDNA clone ZM_BFc0121K20 3', mRNA sequence	gi|149049724	29517.1	6.11	3	211.27	100	80.07	99.9988	1.08113	1.03259	1.34479	4	1.08113	1.30235	0.968437	0.803941	1.08113	1.30235	-1.03259	-1.24387	1.20461
18	ZM_BFc0160D19.r ZM_BFc Zea mays cDNA clone ZM_BFc0160D19 5', mRNA sequence	gi|149089510	31270.6	6.28	7	837.04	100	171.72	100	0.971594	0.939914	1.10228	31	0.971594	1.17275	1.06393	0.881438	-1.02924	1.17275	1.06393	-1.13451	1.20704
382	ZM_BFc0075A22.r ZM_BFc Zea mays cDNA clone ZM_BFc0075A22 5', mRNA sequence	gi|148970453	16778.6	9.67	2	174.73	100	96.12	100	1.16097	0.519293	0.728093	3	1.16097	1.40209	1.9257	1.59454	1.16097	1.40209	1.9257	1.59454	1.20768
603	ZM_BFc0124B03.r ZM_BFc Zea mays cDNA clone ZM_BFc0124B03 5', mRNA sequence	gi|149059656	31072.6	9.59	1	111.52	100	111.52	100	0.629695	0.907236	0.690973	2	0.629695	0.761624	1.10225	0.911317	-1.58807	-1.31298	1.10225	-1.09731	1.20951
1007	MSAM235673_0262_0968 LCM-dissected maize inbred line Mo17 shoot apical meristem cDNA Zea mays cDNA,	gi|166513831	3974.07	6.23	1	51.58	99.1228	51.58	99.1228	1.01324	0.714944	0.876237	2	1.01324	1.2256	1.39871	1.15635	1.01324	1.2256	1.39871	1.15635	1.20959
107	ZM_BFc0090O21.f ZM_BFc Zea mays cDNA clone ZM_BFc0090O21 3', mRNA sequence	gi|148987284	30056.7	9.3	4	419.05	100	159.33	100	0.954723	0.906783	1.04758	8	0.954723	1.15527	1.1028	0.911361	-1.04742	1.15527	1.1028	-1.09726	1.21006
400	ZM_BFc0050F05.r ZM_BFc Zea mays cDNA clone ZM_BFc0050F05 5', mRNA sequence	gi|148956402	32863.1	6.32	2	169.9	100	90.86	99.9999	1.0935	2.5274	3.34668	2	1.0935	1.32416	0.395663	0.32674	1.0935	1.32416	-2.5274	-3.06053	1.21094
288	ZM_BFb0284D14.r ZM_BFb Zea mays cDNA 5', mRNA sequence	gi|89760406	29870.6	8.85	3	224.53	100	107.95	100	0.886114	0.917858	0.98588	4	0.886114	1.07411	1.08949	0.898805	-1.12852	1.07411	1.08949	-1.11259	1.21216
211	ZM_BFc0032J11.r ZM_BFc Zea mays cDNA clone ZM_BFc0032J11 5', mRNA sequence	gi|148946122	30312.6	4.86	3	274.46	100	103.8	100	0.931998	2.05273	2.32052	7	0.931998	1.13046	0.487157	0.401634	-1.07296	1.13046	-2.05273	-2.48983	1.21294
230	8695 Zea mays embryo sac cDNA library Zea mays cDNA clone ES17945 5' similar to triosephosphate iso	gi|109178952	20895.8	4.89	3	261.68	100	117.23	100	0.81142	1.05132	1.03497	4	0.81142	0.984443	0.951184	0.784007	-1.23241	-1.0158	-1.05132	-1.2755	1.21324
112	ZM_BFc0054D05.f ZM_BFc Zea mays cDNA clone ZM_BFc0054D05 3', mRNA sequence	gi|148958272	28529.2	5.51	4	414.396	100	175.6	100	0.783208	1.0695	1.01753	7	0.783208	0.951403	0.935015	0.769717	-1.2768	-1.05108	-1.0695	-1.29918	1.21475
448	ZM_BFc0128L11.r ZM_BFc Zea mays cDNA clone ZM_BFc0128L11 5', mRNA sequence	gi|149071137	21882	9.51	2	155.72	100	81.39	99.9991	3.54415	1.30322	5.61192	2	3.54415	4.30621	0.767333	0.63154	3.54415	4.30621	-1.30322	-1.58343	1.21502
862	ZM_BFc0182C19.r ZM_BFc Zea mays cDNA clone ZM_BFc0182C19 5', mRNA sequence	gi|149106533	32384.1	5.05	1	67.26	99.9763	67.26	99.9763	1.34406	1.79764	2.93786	1	1.34406	1.63429	0.556285	0.457497	1.34406	1.63429	-1.79764	-2.18581	1.21593
1001	ZM_BFc0039E07.f ZM_BFc Zea mays cDNA clone ZM_BFc0039E07 3', mRNA sequence	gi|148950310	33095.8	5.55	1	52.26	99.25	52.26	99.25	1.20465	1.1861	1.73738	1	1.20465	1.46479	0.843101	0.693372	1.20465	1.46479	-1.1861	-1.44223	1.21594
1040	MSAM262730_0322_2441 LCM-dissected maize inbred line Mo17 shoot apical meristem cDNA Zea mays cDNA,	gi|166583836	5342.1	10.3	1	48.12	98.0543	48.12	98.0543	0.595794	0.933854	0.677129	1	0.595794	0.725091	1.07083	0.879882	-1.67843	-1.37914	1.07083	-1.13652	1.21702
960	zea285H06 Normalized cDNA library from mix tissues of maize Zea mays cDNA clone zea285H06, mRNA seq	gi|116828046	20589	8.98	1	55.88	99.6741	55.88	99.6741	0.934661	0.994303	1.13306	1	0.934661	1.13955	1.00573	0.824902	-1.06991	1.13955	1.00573	-1.21226	1.21921
140	ZM_BFc0095N13.r ZM_BFc Zea mays cDNA clone ZM_BFc0095N13 5', mRNA sequence	gi|148994664	34741.9	8.67	4	353.376	100	135.17	100	0.701587	0.554365	0.47429	12	0.701587	0.855554	1.80386	1.47924	-1.42534	-1.16883	1.80386	1.47924	1.21946
1096	ZM_BFc0186J07.f ZM_BFc Zea mays cDNA clone ZM_BFc0186J07 3', mRNA sequence	gi|149109338	31235.3	9	1	44.64	95.6641	44.64	95.6641	0.595454	1.24972	0.907659	1	0.595454	0.726288	0.800178	0.656034	-1.67939	-1.37686	-1.24972	-1.52431	1.21972
710	zea_000694 Normalized cDNA library from mix tissues of maize Zea mays cDNA clone zea_000694, mRNA s	gi|116825793	19236.2	6.17	1	90.4	99.9999	90.4	99.9999	0.956161	0.983801	1.1495	1	0.956161	1.16842	1.01647	0.831808	-1.04585	1.16842	1.01647	-1.2022	1.222
772	ZM_BFb0324D07.r ZM_BFb Zea mays cDNA 5', mRNA sequence	gi|93012287	25492.7	10.41	1	78.39	99.9982	78.39	99.9982	0.794385	1.00889	0.979454	2	0.794385	0.970828	0.991193	0.811049	-1.25883	-1.03005	-1.00889	-1.23297	1.22211
72	ZM_BFc0060F24.r ZM_BFc Zea mays cDNA clone ZM_BFc0060F24 5', mRNA sequence	gi|148961793	30137.8	9.72	7	482.09	100	104.22	100	1.09139	1.14945	1.53319	11	1.09139	1.33385	0.869979	0.711843	1.09139	1.33385	-1.14945	-1.4048	1.22215
702	ZM_BFc0055P13.r ZM_BFc Zea mays cDNA clone ZM_BFc0055P13 5', mRNA sequence	gi|148959322	26963.8	4.44	1	92.18	99.9999	92.18	99.9999	1.05632	0.897408	1.1593	1	1.05632	1.29184	1.11432	0.911163	1.05632	1.29184	1.11432	-1.0975	1.22296
597	ZM_BFc0098H19.r ZM_BFc Zea mays cDNA clone ZM_BFc0098H19 5', mRNA sequence	gi|148996916	31334.8	8.13	1	112.52	100	112.52	100	1.21249	1.04993	1.55867	1	1.21249	1.48455	0.952449	0.777899	1.21249	1.48455	-1.04993	-1.28551	1.22439
706	ZM_BFb0297D14.f ZM_BFb Zea mays cDNA 3', mRNA sequence	gi|88754856	18967.8	7.79	1	91.16	99.9999	91.16	99.9999	0.935912	1.11457	1.27757	2	0.935912	1.14625	0.89721	0.73257	-1.06848	1.14625	-1.11457	-1.36506	1.22474
453	ZM_BFc0175O21.r ZM_BFc Zea mays cDNA clone ZM_BFc0175O21 5', mRNA sequence	gi|149102821	31469.6	9.02	2	155.13	100	82.22	99.9992	0.994993	0.876682	1.06842	2	0.994993	1.21871	1.14066	0.931275	-1.00503	1.21871	1.14066	-1.0738	1.22484
778	ZM_BFc0134O09.f ZM_BFc Zea mays cDNA clone ZM_BFc0134O09 3', mRNA sequence	gi|149075054	24864.2	8.77	1	77.84	99.9979	77.84	99.9979	0.850348	0.96758	1.00803	2	0.850348	1.0418	1.03351	0.843575	-1.17599	1.0418	1.03351	-1.18543	1.22515
63	ZM_BFc0109E07.r ZM_BFc Zea mays cDNA clone ZM_BFc0109E07 5', mRNA sequence	gi|149010212	31897	5.27	5	510.22	100	129.06	100	0.957409	0.984374	1.15509	7	0.957409	1.17342	1.01587	0.828863	-1.04449	1.17342	1.01587	-1.20647	1.22562
958	ZM_BFc0102D18.r ZM_BFc Zea mays cDNA clone ZM_BFc0102D18 5', mRNA sequence	gi|149000841	32749.2	7.41	1	56.11	99.6909	56.11	99.6909	0.922161	0.892048	1.00929	2	0.922161	1.13143	1.12102	0.91367	-1.08441	1.13143	1.12102	-1.09449	1.22694
512	ZM_BFc0132C01.f ZM_BFc Zea mays cDNA clone ZM_BFc0132C01 3', mRNA sequence	gi|149073473	20839.9	9.6	2	137.69	100	71.48	99.991	0.962822	1.06716	1.26075	4	0.962822	1.18141	0.937065	0.763689	-1.03861	1.18141	-1.06716	-1.30943	1.22702
643	ZM_BFc0192F06.f ZM_BFc Zea mays cDNA clone ZM_BFc0192F06 3', mRNA sequence	gi|149112822	27709.7	9.57	1	102.48	100	102.48	100	0.794343	2.73691	2.66765	2	0.794343	0.974692	0.365375	0.297769	-1.2589	-1.02597	-2.73691	-3.35831	1.22704
284	ZM_BFb0340I06.r ZM_BFb Zea mays cDNA 5', mRNA sequence	gi|93283953	28744	5.43	3	228.246	100	95.2	100	0.916304	1.0312	1.15972	4	0.916304	1.12464	0.969747	0.790105	-1.09134	1.12464	-1.0312	-1.26565	1.22736
146	ZM_BFc0183L06.f ZM_BFc Zea mays cDNA clone ZM_BFc0183L06 3', mRNA sequence	gi|149107572	29178.2	5.83	5	347.76	100	107.81	100	0.967347	0.824722	0.979321	5	0.967347	1.18746	1.21253	0.987773	-1.03376	1.18746	1.21253	-1.01238	1.22754
681	7619 Zea mays embryo sac cDNA library Zea mays cDNA clone ES15968 5', mRNA sequence	gi|108824144	15047.5	5.87	2	95.94	100	51.39	99.0836	1.02413	1.12744	1.41894	2	1.02413	1.25855	0.886964	0.721755	1.02413	1.25855	-1.12744	-1.38551	1.2289
732	ZM_BFc0152M03.r ZM_BFc Zea mays cDNA clone ZM_BFc0152M03 5', mRNA sequence	gi|149084696	30227.6	4.93	1	86.2	99.9997	86.2	99.9997	0.832895	0.89836	0.91965	2	0.832895	1.0237	1.11314	0.905666	-1.20063	1.0237	1.11314	-1.10416	1.22908
129	ZM_BFc0100A08.r ZM_BFc Zea mays cDNA clone ZM_BFc0100A08 5', mRNA sequence	gi|148999663	32492.4	5.63	4	383.14	100	140.94	100	1.055	0.692809	0.898628	6	1.055	1.29708	1.4434	1.17401	1.055	1.29708	1.4434	1.17401	1.22946
398	ZM_BFc0101O21.r ZM_BFc Zea mays cDNA clone ZM_BFc0101O21 5', mRNA sequence	gi|149000666	28524.4	7.93	2	170.43	100	110.17	100	0.748526	1.13237	1.04214	2	0.748526	0.920321	0.883103	0.718256	-1.33596	-1.08658	-1.13237	-1.39226	1.22951
549	ZM_BFc0108E08.r ZM_BFc Zea mays cDNA clone ZM_BFc0108E08 5', mRNA sequence	gi|149009648	32338	9.47	2	124.86	100	80.29	99.9988	0.992186	0.717579	0.876557	2	0.992186	1.22155	1.39358	1.13191	-1.00788	1.22155	1.39358	1.13191	1.23117
894	ZM_BFb0313D15.f ZM_BFb Zea mays cDNA 3', mRNA sequence	gi|91874211	26788.5	6.34	1	64.16	99.9516	64.16	99.9516	0.985187	0.789311	0.957544	1	0.985187	1.21314	1.26693	1.02887	-1.01504	1.21314	1.26693	1.02887	1.23138
861	ZM_BFb0343H19.r ZM_BFb Zea mays cDNA 5', mRNA sequence	gi|93284410	16576.3	10.72	1	67.38	99.9769	67.38	99.9769	0.723465	1.15945	1.03524	1	0.723465	0.892865	0.862474	0.69884	-1.38224	-1.11999	-1.15945	-1.43094	1.23415
386	zea_015877 Normalized cDNA library from mix tissues of maize Zea mays cDNA clone zea_015877, mRNA s	gi|116813623	23799.5	6.16	2	173.43	100	100.81	100	1.2096	1.33549	1.9938	3	1.2096	1.49294	0.748789	0.606677	1.2096	1.49294	-1.33549	-1.64832	1.23425
207	ZM_BFc0161E14.r ZM_BFc Zea mays cDNA clone ZM_BFc0161E14 5', mRNA sequence	gi|149090146	30021.3	9.54	4	279.43	100	96.79	100	0.925471	1.24859	1.42651	8	0.925471	1.1425	0.800905	0.648767	-1.08053	1.1425	-1.24859	-1.54139	1.2345
83	ZM_BFc0179H08.r ZM_BFc Zea mays cDNA clone ZM_BFc0179H08 5', mRNA sequence	gi|149104979	27571.2	9.18	5	458.926	100	125.41	100	0.90068	1.03635	1.15305	6	0.90068	1.11261	0.964924	0.781126	-1.11027	1.11261	-1.03635	-1.2802	1.2353
36	ZM_BFc0094A11.r ZM_BFc Zea mays cDNA clone ZM_BFc0094A11 5', mRNA sequence	gi|148991465	31334.7	8.89	8	649.3	100	115.25	100	1.03846	0.842856	1.08128	13	1.03846	1.28288	1.18644	0.960391	1.03846	1.28288	1.18644	-1.04124	1.23537
84	7847 Zea mays embryo sac cDNA library Zea mays cDNA clone ES16570 5' similar to chaperonin, calmodu	gi|108953120	20095.1	5	4	454.25	100	175.6	100	0.806658	1.05933	1.05583	6	0.806658	0.996699	0.943993	0.764002	-1.23968	-1.00331	-1.05933	-1.3089	1.23559
725	zmrsub1_0B20-015-h04.s1 zmrsub1 Zea mays cDNA 3', mRNA sequence	gi|113703063	35136.2	4.88	1	86.95	99.9997	86.95	99.9997	0.688165	2.17773	1.85252	2	0.688165	0.850664	0.459194	0.371475	-1.45314	-1.17555	-2.17773	-2.69197	1.23613
111	ZM_BFc0164C15.r ZM_BFc Zea mays cDNA clone ZM_BFc0164C15 5', mRNA sequence	gi|149095742	37076	9.43	6	415.55	100	105.31	100	0.828952	1.0931	1.1204	9	0.828952	1.02498	0.914831	0.739868	-1.20634	1.02498	-1.0931	-1.35159	1.23648
542	ZM_BFb0376B01.r ZM_BFb Zea mays cDNA 5', mRNA sequence	gi|101393916	30741.2	8.89	1	127.49	100	127.49	100	0.824644	0.839627	0.856327	2	0.824644	1.01989	1.191	0.963002	-1.21264	1.01989	1.191	-1.03842	1.23676
652	ZM_BFc0152G07.r ZM_BFc Zea mays cDNA clone ZM_BFc0152G07 5', mRNA sequence	gi|149084481	27349.2	5.22	1	101.34	100	101.34	100	0.655246	1.09409	0.887252	2	0.655246	0.810947	0.913999	0.738511	-1.52615	-1.23313	-1.09409	-1.35408	1.23762
25	ZM_BFc0143F15.r ZM_BFc Zea mays cDNA clone ZM_BFc0143F15 5', mRNA sequence	gi|149079427	29464.8	8.31	6	757.32	100	171.72	100	0.955788	0.93054	1.10238	30	0.955788	1.18466	1.07464	0.867024	-1.04626	1.18466	1.07464	-1.15337	1.23946
250	ZM_BFc0176L23.r ZM_BFc Zea mays cDNA clone ZM_BFc0176L23 5', mRNA sequence	gi|149103332	17297.8	8.47	4	248.26	100	84.04	99.9995	0.933313	1.19125	1.37833	6	0.933313	1.15704	0.839454	0.677135	-1.07145	1.15704	-1.19125	-1.47681	1.23972
1086	ZM_BFc0175H14.r ZM_BFc Zea mays cDNA clone ZM_BFc0175H14 5', mRNA sequence	gi|149102553	27727.2	11.69	1	45.24	96.2236	45.24	96.2236	0.784537	0.690008	0.673068	1	0.784537	0.97545	1.44926	1.16561	-1.27464	-1.02517	1.44926	1.16561	1.24335
37	ZM_BFb0371A09.r ZM_BFb Zea mays cDNA 5', mRNA sequence	gi|101387843	34143.5	5.51	8	643.69	100	131.86	100	0.849962	1.12949	1.1937	10	0.849962	1.05684	0.885353	0.712041	-1.17652	1.05684	-1.12949	-1.40441	1.2434
50	ZM_BFc0118G22.r ZM_BFc Zea mays cDNA clone ZM_BFc0118G22 5', mRNA sequence	gi|149036347	27843.1	5.91	6	543.89	100	145.57	100	2.54919	0.757671	2.40459	12	2.54919	3.17366	1.31983	1.06014	2.54919	3.17366	1.31983	1.06014	1.24497
7	ZM_BFc0176K04.r ZM_BFc Zea mays cDNA clone ZM_BFc0176K04 5', mRNA sequence	gi|149103260	30539.3	5.1	12	1184.94	100	160.04	100	0.464706	1.50785	0.872452	19	0.464706	0.578606	0.663195	0.532644	-2.1519	-1.72829	-1.50785	-1.87743	1.2451
56	ZM_BFc0076M03.f ZM_BFc Zea mays cDNA clone ZM_BFc0076M03 3', mRNA sequence	gi|148971653	28576.6	5.58	4	529.53	100	180.41	100	1.04737	0.860248	1.12185	7	1.04737	1.3041	1.16246	0.933607	1.04737	1.3041	1.16246	-1.07111	1.24512
366	ZM_BFc0124E12.r ZM_BFc Zea mays cDNA clone ZM_BFc0124E12 5', mRNA sequence	gi|149060179	31593.2	6.02	2	182.706	100	99.77	100	1.03828	0.787555	1.0187	6	1.03828	1.2935	1.26975	1.01922	1.03828	1.2935	1.26975	1.01922	1.2458
427	ZM_BFc0082E17.r ZM_BFc Zea mays cDNA clone ZM_BFc0082E17 5', mRNA sequence	gi|148974765	29029.3	9.12	2	162.6	100	84.22	99.9995	0.698909	0.659133	0.573965	3	0.698909	0.870787	1.51714	1.21769	-1.4308	-1.14839	1.51714	1.21769	1.24592
1013	ZM_BFc0159I23.r ZM_BFc Zea mays cDNA clone ZM_BFc0159I23 5', mRNA sequence	gi|149089151	28226.7	6.19	1	50.77	98.943	50.77	98.943	0.884945	0.899989	0.992686	1	0.884945	1.103	1.11112	0.891465	-1.13001	1.103	1.11112	-1.12175	1.2464
309	ZM_BFc0092E11.f ZM_BFc Zea mays cDNA clone ZM_BFc0092E11 3', mRNA sequence	gi|148990551	26462.3	5.16	3	209.34	100	103.26	100	0.880358	0.862779	0.947018	4	0.880358	1.09764	1.15904	0.929611	-1.1359	1.09764	1.15904	-1.07572	1.24681
566	ZM_BFc0150P03.f ZM_BFc Zea mays cDNA clone ZM_BFc0150P03 3', mRNA sequence	gi|149083694	27423.1	9.94	1	119.07	100	119.07	100	0.949764	0.713429	0.845617	1	0.949764	1.18529	1.40168	1.12316	-1.05289	1.18529	1.40168	1.12316	1.24798
983	MSAM129763_3900_2449 LCM-dissected maize inbred line Mo17 shoot apical meristem cDNA Zea mays cDNA,	gi|166556717	4118.28	11.83	1	53.53	99.4401	53.53	99.4401	0.824119	0.875811	0.901343	1	0.824119	1.02915	1.1418	0.914324	-1.21342	1.02915	1.1418	-1.0937	1.24879
984	ZM_BFc0041H16.f ZM_BFc Zea mays cDNA clone ZM_BFc0041H16 3', mRNA sequence	gi|148951542	27204.7	9.58	1	53.53	99.4401	53.53	99.4401	0.824119	0.875811	0.901343	1	0.824119	1.02915	1.1418	0.914324	-1.21342	1.02915	1.1418	-1.0937	1.24879
466	MSAM233319_1538_2347 LCM-dissected maize shoot apical meristem cDNA Zea mays cDNA, mRNA sequence	gi|113659726	4131.3	5.5	2	152.03	100	82.12	99.9992	1.07572	0.700699	0.941707	3	1.07572	1.34395	1.42715	1.14231	1.07572	1.34395	1.42715	1.14231	1.24935
533	ZM_BFb0276E15.r ZM_BFb Zea mays cDNA 5', mRNA sequence	gi|89757287	29314.5	8.55	1	129.72	100	129.72	100	0.975754	1.22357	1.49178	2	0.975754	1.2192	0.817281	0.654086	-1.02485	1.2192	-1.22357	-1.52885	1.2495
237	zea233F05 Normalized cDNA library from mix tissues of maize Zea mays cDNA clone zea233F05, mRNA seq	gi|116825200	21192.3	8.96	3	257.62	100	122.52	100	0.909811	1.14223	1.2985	5	0.909811	1.13681	0.875482	0.700663	-1.09913	1.13681	-1.14223	-1.42722	1.2495
695	ZM_BFc0066P03.f ZM_BFc Zea mays cDNA clone ZM_BFc0066P03 3', mRNA sequence	gi|149205666	7625.86	4.79	1	93.46	99.9999	93.46	99.9999	0.683831	1.16454	0.995637	1	0.683831	0.854964	0.85871	0.686828	-1.46235	-1.16964	-1.16454	-1.45597	1.25026
967	ZM_BFc0026F07.r ZM_BFc Zea mays cDNA clone ZM_BFc0026F07 5', mRNA sequence	gi|148942123	30302.7	9.33	1	55.29	99.6267	55.29	99.6267	1.03629	1.01488	1.31607	1	1.03629	1.29678	0.985338	0.787408	1.03629	1.29678	-1.01488	-1.26999	1.25137
748	ZM_BFc0152G19.r ZM_BFc Zea mays cDNA clone ZM_BFc0152G19 5', mRNA sequence	gi|149084501	29119.4	8.93	1	82.42	99.9993	82.42	99.9993	0.997538	0.813429	1.01566	1	0.997538	1.24861	1.22936	0.982161	-1.00247	1.24861	1.22936	-1.01816	1.25169
759	ZM_BFc0160G15.r ZM_BFc Zea mays cDNA clone ZM_BFc0160G15 5', mRNA sequence	gi|149089618	28766.3	5.44	1	79.83	99.9987	79.83	99.9987	1.14158	0.999902	1.42887	1	1.14158	1.42901	1.0001	0.798937	1.14158	1.42901	1.0001	-1.25166	1.25179
669	zmrsub1_0B20-017-a03.s0 zmrsub1 Zea mays cDNA 3', mRNA sequence	gi|113703178	25429.5	9.25	1	97.6	100	97.6	100	0.864409	0.616062	0.667113	2	0.864409	1.08287	1.62321	1.29575	-1.15686	1.08287	1.62321	1.29575	1.25272
434	ZM_BFc0149C05.f ZM_BFc Zea mays cDNA clone ZM_BFc0149C05 3', mRNA sequence	gi|149082684	24663.6	8.57	1	159.23	100	159.23	100	0.591096	1.08216	0.802349	2	0.591096	0.741435	0.924081	0.736707	-1.69177	-1.34874	-1.08216	-1.35739	1.25434
735	ZMA1D.1_1.G09.C1 ZMA_B73_A Zea mays cDNA clone zMa1-AC190602.2.003.1, mRNA sequence	gi|160481399	17528.6	4.11	1	85.3	99.9996	85.3	99.9996	0.991566	1.01466	1.26347	1	0.991566	1.24521	0.985548	0.784797	-1.00851	1.24521	-1.01466	-1.27421	1.2558
779	ZM_BFc0171O23.r ZM_BFc Zea mays cDNA clone ZM_BFc0171O23 5', mRNA sequence	gi|149100431	34316.7	8.27	1	77.68	99.9978	77.68	99.9978	1.117	1.70053	2.38791	1	1.117	1.40422	0.588051	0.467771	1.117	1.40422	-1.70053	-2.1378	1.25714
102	ZM_BFc0096N07.r ZM_BFc Zea mays cDNA clone ZM_BFc0096N07 5', mRNA sequence	gi|148995613	35178.2	4.95	4	431.02	100	152.15	100	0.542045	1.45581	0.994035	10	0.542045	0.682805	0.686902	0.545298	-1.84486	-1.46455	-1.45581	-1.83386	1.25968
251	ZM_BFb0287K22.f ZM_BFb Zea mays cDNA 3', mRNA sequence	gi|89250451	24157.6	4.51	3	248.05	100	120.48	100	0.921533	1.77298	2.05844	4	0.921533	1.16101	0.564022	0.447684	-1.08515	1.16101	-1.77298	-2.23372	1.25987
560	ZM_BFc0168A11.r ZM_BFc Zea mays cDNA clone ZM_BFc0168A11 5', mRNA sequence	gi|149097935	28805.4	8.54	2	121.76	100	73.01	99.9937	0.809514	1.04562	1.0665	2	0.809514	1.01997	0.956369	0.759035	-1.23531	1.01997	-1.04562	-1.31746	1.25998
321	ZM_BFc0017L07.f ZM_BFc Zea mays cDNA clone ZM_BFc0017L07 3', mRNA sequence	gi|148937600	26370.5	8.62	2	202.05	100	125.89	100	1.26194	1.4556	2.31544	2	1.26194	1.59072	0.687004	0.545011	1.26194	1.59072	-1.4556	-1.83482	1.26053
341	ZM_BFc0144N18.r ZM_BFc Zea mays cDNA clone ZM_BFc0144N18 5', mRNA sequence	gi|149080329	35264.7	9.6	2	193.56	100	130.3	100	0.808772	1.41355	1.44145	2	0.808772	1.01973	0.707439	0.561084	-1.23644	1.01973	-1.41355	-1.78226	1.26084
707	ZM_BFc0045H11.f ZM_BFc Zea mays cDNA clone ZM_BFc0045H11 3', mRNA sequence	gi|148953802	24205.1	9.27	1	90.85	99.9999	90.85	99.9999	0.903663	1.01666	1.15874	2	0.903663	1.13975	0.983611	0.779868	-1.10661	1.13975	-1.01666	-1.28227	1.26125
212	ZM_BFc0021D21.r ZM_BFc Zea mays cDNA clone ZM_BFc0021D21 5', mRNA sequence	gi|148939449	31024.2	6.29	3	273.29	100	95.7	100	0.567665	1.89901	1.35991	6	0.567665	0.716113	0.52659	0.417429	-1.7616	-1.39643	-1.89901	-2.39562	1.26151
31	ZM_BFc0073L02.r ZM_BFc Zea mays cDNA clone ZM_BFc0073L02 5', mRNA sequence	gi|148969649	31999.7	5.46	9	721.28	100	108.81	100	0.977121	0.995656	1.22798	14	0.977121	1.23333	1.00436	0.795716	-1.02341	1.23333	1.00436	-1.25673	1.26221
257	MSAM159573_3927_0172 LCM-dissected maize shoot apical meristem cDNA Zea mays cDNA, mRNA sequence	gi|113793278	5629.16	9.52	3	243.58	100	124.34	100	0.998087	0.655876	0.826397	5	0.998087	1.25999	1.52468	1.20776	-1.00192	1.25999	1.52468	1.20776	1.26241
846	ZM_BFc0111O15.r ZM_BFc Zea mays cDNA clone ZM_BFc0111O15 5', mRNA sequence	gi|149014114	27653.2	4.99	1	68.86	99.9836	68.86	99.9836	1.01056	1.23805	1.57948	1	1.01056	1.27577	0.80772	0.63981	1.01056	1.27577	-1.23805	-1.56296	1.26244
168	ZM_BFb0299C16.r ZM_BFb Zea mays cDNA 5', mRNA sequence	gi|91050472	25530.5	8.37	3	320.51	100	177.88	100	0.934745	1.16181	1.37109	4	0.934745	1.18013	0.860729	0.681754	-1.06981	1.18013	-1.16181	-1.4668	1.26252
158	MSAM160713_2831_3229 LCM-dissected maize shoot apical meristem cDNA Zea mays cDNA, mRNA sequence	gi|113793550	4982.74	10	4	334.28	100	112.38	100	1.00985	0.62921	0.802592	5	1.00985	1.27556	1.5893	1.25824	1.00985	1.27556	1.5893	1.25824	1.26311
235	ZM_BFc0173M01.r ZM_BFc Zea mays cDNA clone ZM_BFc0173M01 5', mRNA sequence	gi|149101577	32437.7	5.73	3	258.11	100	94.73	100	0.811867	1.15628	1.18594	5	0.811867	1.02565	0.86484	0.684574	-1.23173	1.02565	-1.15628	-1.46076	1.26333
397	ZM_BFc0163O23.r ZM_BFc Zea mays cDNA clone ZM_BFc0163O23 5', mRNA sequence	gi|149095584	30130.1	8.81	2	170.81	100	120.43	100	0.691725	1.01375	0.886228	3	0.691725	0.874206	0.986435	0.780527	-1.44566	-1.1439	-1.01375	-1.28119	1.26381
98	ZM_BFc0056A11.r ZM_BFc Zea mays cDNA clone ZM_BFc0056A11 5', mRNA sequence	gi|148959348	32340.9	7.86	5	436.68	100	114.2	100	0.834075	1.17939	1.24414	10	0.834075	1.0549	0.847899	0.670404	-1.19893	1.0549	-1.17939	-1.49164	1.26476
269	ZM_BFc0047M13.r ZM_BFc Zea mays cDNA clone ZM_BFc0047M13 5', mRNA sequence	gi|148955132	31100.1	6.08	3	235.21	100	91.4	99.9999	1.09373	1.134	1.57048	4	1.09373	1.38491	0.881836	0.696431	1.09373	1.38491	-1.134	-1.43589	1.26622
551	ZM_BFc0133K09.r ZM_BFc Zea mays cDNA clone ZM_BFc0133K09 5', mRNA sequence	gi|149074417	19906.8	5.03	1	124.62	100	124.62	100	0.894237	0.945946	1.07139	2	0.894237	1.13261	1.05714	0.834655	-1.11827	1.13261	1.05714	-1.1981	1.26656
1089	ZM_BFc0066H07.f ZM_BFc Zea mays cDNA clone ZM_BFc0066H07 3', mRNA sequence	gi|148965119	29953.2	9.34	1	44.96	95.9721	44.96	95.9721	0.90609	0.917525	1.05316	1	0.90609	1.14783	1.08989	0.860352	-1.10364	1.14783	1.08989	-1.16231	1.26679
233	ZM_BFc0110B07.f ZM_BFc Zea mays cDNA clone ZM_BFc0110B07 3', mRNA sequence	gi|149012243	28007.2	8.21	3	258.84	100	130.64	100	0.882999	0.841799	0.942868	5	0.882999	1.12006	1.18793	0.936503	-1.1325	1.12006	1.18793	-1.0678	1.26848
353	ZM_BFc0164L15.r ZM_BFc Zea mays cDNA clone ZM_BFc0164L15 5', mRNA sequence	gi|149096028	28656.5	8.56	2	188.2	100	125.42	100	1.47386	1.85817	3.47564	3	1.47386	1.87046	0.538165	0.424056	1.47386	1.87046	-1.85817	-2.35818	1.26909
226	ZM_BFc0165E09.r ZM_BFc Zea mays cDNA clone ZM_BFc0165E09 5', mRNA sequence	gi|149096321	30781.1	9.84	3	267.38	100	107.97	100	0.678632	0.967906	0.833606	3	0.678632	0.861246	1.03316	0.814093	-1.47355	-1.16111	1.03316	-1.22836	1.26909
402	ZM_BFc0181A12.f ZM_BFc Zea mays cDNA clone ZM_BFc0181A12 3', mRNA sequence	gi|149207045	17583.9	10.06	2	169.75	100	91.5	99.9999	0.765537	0.951667	0.927381	6	0.765537	0.974481	1.05079	0.825483	-1.30627	-1.02619	1.05079	-1.21141	1.27294
442	ZM_BFc0178G11.r ZM_BFc Zea mays cDNA clone ZM_BFc0178G11 5', mRNA sequence	gi|149104307	23461.7	9.58	2	158.16	100	79.58	99.9986	1.22299	1.12281	1.74893	2	1.22299	1.55763	0.890621	0.699283	1.22299	1.55763	-1.12281	-1.43004	1.27362
1105	ZM_BFc0013E16.r ZM_BFc Zea mays cDNA clone ZM_BFc0013E16 5', mRNA sequence	gi|148934851	26971.9	11.44	1	44.19	95.1908	44.19	95.1908	0.799419	0.908997	0.926037	1	0.799419	1.01875	1.10011	0.86327	-1.25091	1.01875	1.10011	-1.15839	1.27436
550	ZM_BFc0177O08.r ZM_BFc Zea mays cDNA clone ZM_BFc0177O08 5', mRNA sequence	gi|149103991	35447.7	10.87	1	124.65	100	124.65	100	0.743085	1.20359	1.13992	2	0.743085	0.947104	0.830849	0.651872	-1.34574	-1.05585	-1.20359	-1.53404	1.27456
587	ZM_BFc0008F10.r ZM_BFc Zea mays cDNA clone ZM_BFc0008F10 5', mRNA sequence	gi|148932502	31629.5	9.88	2	114.3	100	65.66	99.9657	0.790621	0.764316	0.771438	2	0.790621	1.00932	1.30836	1.02487	-1.26483	1.00932	1.30836	1.02487	1.27661
136	ZM_BFc0129N16.f ZM_BFc Zea mays cDNA clone ZM_BFc0129N16 3', mRNA sequence	gi|149071907	29156.2	10.06	4	363.8	100	137.61	100	1.00575	1.13486	1.45712	5	1.00575	1.28397	0.88117	0.690231	1.00575	1.28397	-1.13486	-1.44879	1.27663
1078	ZM_BFc0189N07.r ZM_BFc Zea mays cDNA clone ZM_BFc0189N07 5', mRNA sequence	gi|149111389	28937.5	10.39	1	45.75	96.642	45.75	96.642	0.880864	1.17365	1.31997	1	0.880864	1.12467	0.852043	0.667335	-1.13525	1.12467	-1.17365	-1.4985	1.27678
742	ZM_BFc0081H01.r ZM_BFc Zea mays cDNA clone ZM_BFc0081H01 5', mRNA sequence	gi|148974287	17789.4	7.22	1	83.34	99.9994	83.34	99.9994	0.934534	0.9044	1.08041	1	0.934534	1.19462	1.10571	0.864977	-1.07005	1.19462	1.10571	-1.1561	1.27831
671	zmrsub1_0B10-021-d03.s1 zmrsub1 Zea mays cDNA 3', mRNA sequence	gi|113702629	18705.7	9.4	1	97.17	100	97.17	100	0.887209	1.02938	1.16748	1	0.887209	1.13415	0.971457	0.759937	-1.12713	1.13415	-1.02938	-1.3159	1.27834
40	zmrsub1_0A10-017-g02.s3 zmrsub1 Zea mays cDNA 3', mRNA sequence	gi|113703850	29310.2	6.49	6	623.07	100	184.08	100	0.841743	1.01824	1.10123	13	0.841743	1.08149	0.982082	0.764369	-1.18801	1.08149	-1.01824	-1.30827	1.28483
1079	ZM_BFc0101J17.f ZM_BFc Zea mays cDNA clone ZM_BFc0101J17 3', mRNA sequence	gi|149000494	27700.6	8.93	1	45.7	96.6032	45.7	96.6032	0.587384	1.60663	1.21274	1	0.587384	0.754838	0.622421	0.484343	-1.70246	-1.32479	-1.60663	-2.06465	1.28508
585	III-952-1D-D05.M13-R UGIII-Reseq Zea mays cDNA, mRNA sequence	gi|88758488	11706.2	7.77	1	114.61	100	114.61	100	0.834615	1.09766	1.17773	3	0.834615	1.07295	0.911026	0.708662	-1.19816	1.07295	-1.09766	-1.41111	1.28556
437	ZM_BFc0162L08.r ZM_BFc Zea mays cDNA clone ZM_BFc0162L08 5', mRNA sequence	gi|149094845	30467	6.7	2	159.06	100	87.44	99.9998	0.860821	0.664086	0.735495	4	0.860821	1.10753	1.50583	1.1704	-1.16168	1.10753	1.50583	1.1704	1.2866
367	ZM_BFc0177G24.r ZM_BFc Zea mays cDNA clone ZM_BFc0177G24 5', mRNA sequence	gi|149103718	28477.1	5.76	2	182.53	100	127.46	100	1.12211	1.07285	1.5513	6	1.12211	1.44596	0.932101	0.723334	1.12211	1.44596	-1.07285	-1.38249	1.28862
265	ZM_BFb0295A07.r ZM_BFb Zea mays cDNA 5', mRNA sequence	gi|89251816	30132	9.4	4	238.63	100	70.91	99.9898	1.47098	0.789562	1.4971	5	1.47098	1.89611	1.26653	0.982553	1.47098	1.89611	1.26653	-1.01776	1.28902
189	MRSR94 Expressed sequence tags from the Reverse SSH library Zea mays cDNA clone MRSR94 5' similar t	gi|134769079	21492.2	6.09	4	296.1	100	85.25	99.9996	0.844372	1.21949	1.32746	5	0.844372	1.08854	0.820016	0.636082	-1.18431	1.08854	-1.21949	-1.57212	1.28917
379	ZM_BFc0170A07.r ZM_BFc Zea mays cDNA clone ZM_BFc0170A07 5', mRNA sequence	gi|149099188	36986.1	6.45	2	175.22	100	97.67	100	0.903384	1.14362	1.33196	3	0.903384	1.16469	0.874415	0.678235	-1.10695	1.16469	-1.14362	-1.47441	1.28925
184	ZM_BFb0340F19.r ZM_BFb Zea mays cDNA 5', mRNA sequence	gi|93283903	32401.2	4.69	3	303.77	100	125.42	100	0.654426	0.929602	0.78441	6	0.654426	0.843813	1.07573	0.83429	-1.52806	-1.1851	1.07573	-1.19862	1.28939
837	ZM_BFb0279J19.r ZM_BFb Zea mays cDNA 5', mRNA sequence	gi|89758370	33869.8	9.22	1	69.86	99.987	69.86	99.987	0.982384	0.80456	1.01913	1	0.982384	1.2667	1.24292	0.96394	-1.01793	1.2667	1.24292	-1.03741	1.28941
125	ZM_BFc0111B23.r ZM_BFc Zea mays cDNA clone ZM_BFc0111B23 5', mRNA sequence	gi|149013767	24918.3	10.05	6	387.77	100	104.22	100	0.933966	1.10005	1.32513	8	0.933966	1.20461	0.909047	0.704809	-1.0707	1.20461	-1.10005	-1.41882	1.28978
586	ZM_BFc0001M05.r ZM_BFc Zea mays cDNA clone ZM_BFc0001M05 5', mRNA sequence	gi|148930221	32260	6.09	2	114.48	100	67.94	99.9797	1.00043	1.73527	2.24053	3	1.00043	1.29117	0.576278	0.446515	1.00043	1.29117	-1.73527	-2.23957	1.29061
123	ZM_BFc0191O11.r ZM_BFc Zea mays cDNA clone ZM_BFc0191O11 5', mRNA sequence	gi|149112586	30803.9	9.76	6	390.32	100	104.22	100	1.40937	1.10559	2.01122	7	1.40937	1.81914	0.904494	0.700754	1.40937	1.81914	-1.10559	-1.42703	1.29075
1047	zea_002492 Normalized cDNA library from mix tissues of maize Zea mays cDNA clone zea_002492, mRNA s	gi|116826251	21369.8	8.75	1	47.57	97.7916	47.57	97.7916	0.936021	1.0183	1.23046	1	0.936021	1.20835	0.982032	0.760707	-1.06835	1.20835	-1.0183	-1.31457	1.29095
255	ZM_BFc0156C06.f ZM_BFc Zea mays cDNA clone ZM_BFc0156C06 3', mRNA sequence	gi|149086882	28251.8	5.44	3	244.09	100	107.32	100	0.765265	1.0669	1.05417	4	0.765265	0.988068	0.937292	0.725939	-1.30674	-1.01208	-1.0669	-1.37753	1.29114
516	ZM_BFc0006C18.f ZM_BFc Zea mays cDNA clone ZM_BFc0006C18 3', mRNA sequence	gi|148929219	28192.6	5.47	1	136.42	100	136.42	100	0.740761	0.604214	0.578136	2	0.740761	0.956839	1.65504	1.28129	-1.34996	-1.04511	1.65504	1.28129	1.2917
349	133 maize leaf suppression subtractive hybridization library Zea mays cDNA, mRNA sequence	gi|194716911	21139.6	5.46	2	189.3	100	129.36	100	0.7887	0.652336	0.664586	2	0.7887	1.01878	1.53295	1.18675	-1.26791	1.01878	1.53295	1.18675	1.29172
942	ZM_BFc0172N13.r ZM_BFc Zea mays cDNA clone ZM_BFc0172N13 5', mRNA sequence	gi|149101005	31383.3	9.39	1	57.52	99.7766	57.52	99.7766	1.02027	1.0035	1.32332	1	1.02027	1.31871	0.996512	0.770993	1.02027	1.31871	-1.0035	-1.29703	1.2925
921	ZM_BFb0303I21.r ZM_BFb Zea mays cDNA 5', mRNA sequence	gi|91052462	32890.3	6.52	1	60.64	99.8911	60.64	99.8911	1.17504	0.974044	1.48195	1	1.17504	1.52144	1.02665	0.792902	1.17504	1.52144	1.02665	-1.26119	1.2948
103	ZM_BFc0047I21.f ZM_BFc Zea mays cDNA clone ZM_BFc0047I21 3', mRNA sequence	gi|148954997	31159	6.85	5	430.1	100	113.46	100	1.05811	0.828732	1.13558	5	1.05811	1.37026	1.20666	0.931779	1.05811	1.37026	1.20666	-1.07322	1.29501
498	ZM_BFc0186G16.f ZM_BFc Zea mays cDNA clone ZM_BFc0186G16 3', mRNA sequence	gi|149109235	31166.7	5.4	2	142.13	100	94.93	100	0.982122	1.89189	2.40767	3	0.982122	1.27263	0.528573	0.407913	-1.0182	1.27263	-1.89189	-2.4515	1.2958
1036	ZM_BFc0168P17.r ZM_BFc Zea mays cDNA clone ZM_BFc0168P17 5', mRNA sequence	gi|149098539	28280.9	9.26	1	48.77	98.3248	48.77	98.3248	1.29295	0.801787	1.34356	1	1.29295	1.67571	1.24721	0.962331	1.29295	1.67571	1.24721	-1.03914	1.29603
27	ZM_BFc0112H05.r ZM_BFc Zea mays cDNA clone ZM_BFc0112H05 5', mRNA sequence	gi|149014382	33533.5	5.23	9	742.01	100	114.31	100	0.972912	0.969416	1.22306	14	0.972912	1.26164	1.03155	0.795476	-1.02784	1.26164	1.03155	-1.25711	1.29677
658	ZM_BFc0186G19.f ZM_BFc Zea mays cDNA clone ZM_BFc0186G19 3', mRNA sequence	gi|149109240	28313.4	7.21	1	100.07	100	100.07	100	0.840414	0.839084	0.914775	1	0.840414	1.09021	1.19178	0.918711	-1.18989	1.09021	1.19178	-1.08848	1.29723
293	zea_017436 Normalized cDNA library from mix tissues of maize Zea mays cDNA clone zea_017436, mRNA s	gi|116828248	18138.7	9.79	3	222.55	100	108.22	100	0.750888	1.36317	1.32803	5	0.750888	0.974217	0.733582	0.565416	-1.33176	-1.02647	-1.36317	-1.76861	1.29742
968	ZM_BFc0075K12.r ZM_BFc Zea mays cDNA clone ZM_BFc0075K12 5', mRNA sequence	gi|148970891	32857	6.28	1	55.28	99.6258	55.28	99.6258	0.749074	1.174	1.14126	1	0.749074	0.972109	0.851788	0.656359	-1.33498	-1.02869	-1.174	-1.52356	1.29775
943	ZM_BFc0160N09.r ZM_BFc Zea mays cDNA clone ZM_BFc0160N09 5', mRNA sequence	gi|149089865	28529.3	5.4	1	57.52	99.7766	57.52	99.7766	0.882408	1.49555	1.71301	1	0.882408	1.14541	0.668651	0.515121	-1.13326	1.14541	-1.49555	-1.94129	1.29805
850	MSAM181811_2390_1895 LCM-dissected maize inbred line Mo17 shoot apical meristem cDNA Zea mays cDNA,	gi|166666910	4854.61	4.43	1	68.75	99.9832	68.75	99.9832	0.723808	0.874229	0.822027	1	0.723808	0.940288	1.14386	0.880516	-1.38158	-1.0635	1.14386	-1.1357	1.29908
869	ZM_BFc0123D10.r ZM_BFc Zea mays cDNA clone ZM_BFc0123D10 5', mRNA sequence	gi|149055692	23638.9	8.99	1	66.49	99.9717	66.49	99.9717	1.00269	0.90951	1.18609	2	1.00269	1.3041	1.09949	0.845375	1.00269	1.3041	1.09949	-1.18291	1.3006
362	ZM_BFc0132I21.r ZM_BFc Zea mays cDNA clone ZM_BFc0132I21 5', mRNA sequence	gi|149073753	31869.6	9.53	3	183.77	100	88.21	99.9998	2.03135	0.835281	2.20799	3	2.03135	2.64341	1.1972	0.920001	2.03135	2.64341	1.1972	-1.08696	1.3013
127	ZM_BFc0103E13.r ZM_BFc Zea mays cDNA clone ZM_BFc0103E13 5', mRNA sequence	gi|149001451	34734.3	8.38	4	386.4	100	115.25	100	1.03935	0.86576	1.17305	9	1.03935	1.35494	1.15506	0.886026	1.03935	1.35494	1.15506	-1.12863	1.30364
244	ZM_BFc0171B24.f ZM_BFc Zea mays cDNA clone ZM_BFc0171B24 3', mRNA sequence	gi|149099892	28849	9.84	4	252.43	100	79.01	99.9984	0.875549	1.17838	1.3471	5	0.875549	1.14318	0.848621	0.649949	-1.14214	1.14318	-1.17838	-1.53858	1.30567
11	ZM_BFb0337A14.f ZM_BFb Zea mays cDNA 3', mRNA sequence	gi|91054162	32171.7	9.72	12	1058.67	100	167.74	100	0.977013	0.685111	0.874079	24	0.977013	1.27582	1.45962	1.11776	-1.02353	1.27582	1.45962	1.11776	1.30584
166	ZM_BFc0135N08.r ZM_BFc Zea mays cDNA clone ZM_BFc0135N08 5', mRNA sequence	gi|149075600	27130.2	5.67	4	321.17	100	129.41	100	0.743883	0.791802	0.769237	5	0.743883	0.971502	1.26294	0.96704	-1.3443	-1.02933	1.26294	-1.03408	1.30599
26	ZM_BFc0162H22.r ZM_BFc Zea mays cDNA clone ZM_BFc0162H22 5', mRNA sequence	gi|149094725	25902.2	6.47	8	754.89	100	130.92	100	1.18332	0.693236	1.07157	13	1.18332	1.54576	1.44251	1.10429	1.18332	1.54576	1.44251	1.10429	1.30629
715	ZM_BFc0171M24.f ZM_BFc Zea mays cDNA clone ZM_BFc0171M24 3', mRNA sequence	gi|149100349	26689.7	6.68	1	88.67	99.9998	88.67	99.9998	0.807123	1.0141	1.06971	1	0.807123	1.05484	0.986093	0.754523	-1.23897	1.05484	-1.0141	-1.32534	1.30691
959	ZM_BFc0158D13.r ZM_BFc Zea mays cDNA clone ZM_BFc0158D13 5', mRNA sequence	gi|149088396	23466	4.48	1	55.98	99.6815	55.98	99.6815	0.843375	1.33911	1.47777	1	0.843375	1.10355	0.746767	0.570706	-1.18571	1.10355	-1.33911	-1.75222	1.3085
488	ZM_BFc0173H23.f ZM_BFc Zea mays cDNA clone ZM_BFc0173H23 3', mRNA sequence	gi|149101417	26376.2	9.59	2	144.89	100	79.1	99.9984	1.08648	1.02839	1.46389	3	1.08648	1.42347	0.97239	0.74219	1.08648	1.42347	-1.02839	-1.34736	1.31016
489	zea_008527 Normalized cDNA library from mix tissues of maize Zea mays cDNA clone zea_008527, mRNA s	gi|116817097	17750.4	9.2	2	144.89	100	79.1	99.9984	1.08648	1.02839	1.46389	3	1.08648	1.42347	0.97239	0.74219	1.08648	1.42347	-1.02839	-1.34736	1.31016
432	ZM_BFc0156K12.r ZM_BFc Zea mays cDNA clone ZM_BFc0156K12 5', mRNA sequence	gi|149087233	28335.3	9.13	2	159.85	100	112.99	100	0.809431	0.539381	0.572009	3	0.809431	1.06049	1.85398	1.41507	-1.23544	1.06049	1.85398	1.41507	1.31017
496	ZM_BFc0190J23.r ZM_BFc Zea mays cDNA clone ZM_BFc0190J23 5', mRNA sequence	gi|149111857	31789.1	5.63	1	142.49	100	142.49	100	1.14676	1.05218	1.58099	2	1.14676	1.50259	0.950407	0.725345	1.14676	1.50259	-1.05218	-1.37865	1.31028
234	ZM_BFc0136G06.r ZM_BFc Zea mays cDNA clone ZM_BFc0136G06 5', mRNA sequence	gi|149075930	30637	9.19	2	258.73	100	131.91	100	0.618823	0.876687	0.711439	4	0.618823	0.811508	1.14066	0.869819	-1.61597	-1.23227	1.14066	-1.14966	1.31137
723	ZM_BFc0129N18.r ZM_BFc Zea mays cDNA clone ZM_BFc0129N18 5', mRNA sequence	gi|149071910	30567	9.16	1	86.97	99.9997	86.97	99.9997	0.772645	0.895569	0.908539	1	0.772645	1.01448	1.11661	0.850426	-1.29426	1.01448	1.11661	-1.17588	1.313
310	ZM_BFc0152H12.r ZM_BFc Zea mays cDNA clone ZM_BFc0152H12 5', mRNA sequence	gi|149084528	26472.7	8.93	2	208.96	100	117.8	100	0.754724	1.06079	1.05182	3	0.754724	0.99154	0.942694	0.717544	-1.32499	-1.00853	-1.06079	-1.39364	1.31378
351	MSAM136419_3586_1744 LCM-dissected maize inbred line Mo17 shoot apical meristem cDNA Zea mays cDNA,	gi|166616388	5149.87	9.52	2	189.11	100	124.34	100	1.00037	0.648546	0.853118	5	1.00037	1.31543	1.54191	1.1726	1.00037	1.31543	1.54191	1.1726	1.31495
149	ZM_BFc0095P06.f ZM_BFc Zea mays cDNA clone ZM_BFc0095P06 3', mRNA sequence	gi|148994835	29169.7	9.89	4	345.62	100	137.61	100	1.04586	1.1316	1.5587	5	1.04586	1.37744	0.883707	0.67098	1.04586	1.37744	-1.1316	-1.49036	1.31704
300	ZM_BFc0094P23.r ZM_BFc Zea mays cDNA clone ZM_BFc0094P23 5', mRNA sequence	gi|148992374	28356.5	5.77	4	213.136	100	58.91	99.8378	0.867272	1.71712	1.96165	5	0.867272	1.14241	0.582372	0.442114	-1.15304	1.14241	-1.71712	-2.26186	1.31724
16	ZM_BFc0183F23.f ZM_BFc Zea mays cDNA clone ZM_BFc0183F23 3', mRNA sequence	gi|149107362	31375.4	9.65	10	862.48	100	167.74	100	0.937049	0.714847	0.882448	18	0.937049	1.23446	1.3989	1.06187	-1.06718	1.23446	1.3989	1.06187	1.31739
741	ZM_BFc0119F01.r ZM_BFc Zea mays cDNA clone ZM_BFc0119F01 5', mRNA sequence	gi|149040560	29835	6.89	1	83.56	99.9994	83.56	99.9994	1.02515	0.841251	1.13803	1	1.02515	1.35278	1.18871	0.900811	1.02515	1.35278	1.18871	-1.11011	1.3196
601	MSAM185406_1463_2149 LCM-dissected maize inbred line Mo17 shoot apical meristem cDNA Zea mays cDNA,	gi|166697864	4162.22	9.49	2	111.76	100	64.1	99.9509	1.00731	0.788385	1.04848	9	1.00731	1.32991	1.26842	0.960725	1.00731	1.32991	1.26842	-1.04088	1.32027
473	ZM_BFc0138O22.r ZM_BFc Zea mays cDNA clone ZM_BFc0138O22 5', mRNA sequence	gi|149077428	23919.6	6.84	1	147.68	100	147.68	100	0.808493	1.05425	1.12608	2	0.808493	1.06813	0.94854	0.71797	-1.23687	1.06813	-1.05425	-1.39282	1.32114
285	ZM_BFc0141I14.r ZM_BFc Zea mays cDNA clone ZM_BFc0141I14 5', mRNA sequence	gi|149078727	17442.1	10.08	3	227.81	100	105.31	100	0.857971	1.03831	1.17749	4	0.857971	1.13405	0.963107	0.728647	-1.16554	1.13405	-1.03831	-1.37241	1.32178
911	ZM_BFc0138L11.f ZM_BFc Zea mays cDNA clone ZM_BFc0138L11 3', mRNA sequence	gi|149077294	25838.1	8.43	1	61.77	99.916	61.77	99.916	0.835819	1.15722	1.2796	1	0.835819	1.10576	0.864143	0.653187	-1.19643	1.10576	-1.15722	-1.53095	1.32296
197	ZM_BFb0371E07.r ZM_BFb Zea mays cDNA 5', mRNA sequence	gi|101388196	26929.4	9.23	4	285.92	100	109.68	100	0.838326	0.896452	0.996099	7	0.838326	1.11116	1.11551	0.841608	-1.19285	1.11116	1.11551	-1.1882	1.32545
509	ZM_BFc0181D10.r ZM_BFc Zea mays cDNA clone ZM_BFc0181D10 5', mRNA sequence	gi|149105996	23542.7	5.28	2	139.41	100	89.52	99.9999	0.927802	1.02936	1.26596	3	0.927802	1.22985	0.971475	0.732883	-1.07782	1.22985	-1.02936	-1.36447	1.32555
428	ZM_BFc0177L19.r ZM_BFc Zea mays cDNA clone ZM_BFc0177L19 5', mRNA sequence	gi|149103901	33620.1	8.75	1	162.13	100	162.13	100	0.840227	0.724594	0.80732	2	0.840227	1.11417	1.38008	1.04076	-1.19016	1.11417	1.38008	1.04076	1.32603
469	ZM_BFc0037B15.f ZM_BFc Zea mays cDNA clone ZM_BFc0037B15 3', mRNA sequence	gi|148949018	26736.9	4.68	2	150.14	100	87.72	99.9998	1.02323	0.625621	0.84892	3	1.02323	1.35692	1.59841	1.20533	1.02323	1.35692	1.59841	1.20533	1.32612
563	ZM_BFc0058F07.r ZM_BFc Zea mays cDNA clone ZM_BFc0058F07 5', mRNA sequence	gi|148960626	33032.9	9.48	1	120.17	100	120.17	100	0.549728	0.859939	0.626959	1	0.549728	0.729074	1.16287	0.876817	-1.81908	-1.3716	1.16287	-1.14049	1.32624
144	ZM_BFb0315G08.r ZM_BFb Zea mays cDNA 5', mRNA sequence	gi|91875430	31303.7	4.96	4	349.72	100	112.95	100	0.779589	0.972932	1.00604	6	0.779589	1.03402	1.02782	0.774912	-1.28273	1.03402	1.02782	-1.29047	1.32637
171	ZM_BFb0373N17.r ZM_BFb Zea mays cDNA 5', mRNA sequence	gi|101391285	25527.1	4.96	4	318.73	100	94.76	100	0.915788	1.10902	1.34762	8	0.915788	1.21514	0.901693	0.67956	-1.09196	1.21514	-1.10902	-1.47154	1.32688
368	ZM_BFb0361C17.f ZM_BFb Zea mays cDNA 3', mRNA sequence	gi|94478805	34039.1	5.48	3	182.22	100	69.27	99.9851	0.942659	0.821535	1.02789	6	0.942659	1.25118	1.21723	0.917086	-1.06083	1.25118	1.21723	-1.09041	1.32728
291	ZM_BFc0002A15.f ZM_BFc Zea mays cDNA clone ZM_BFc0002A15 3', mRNA sequence	gi|148928196	29944.1	6.49	2	223.12	100	114.31	100	0.897149	0.985861	1.17395	2	0.897149	1.19078	1.01434	0.764215	-1.11464	1.19078	1.01434	-1.30853	1.3273
590	ZM_BFc0171J19.f ZM_BFc Zea mays cDNA clone ZM_BFc0171J19 3', mRNA sequence	gi|149100214	32200.7	7.72	2	113.83	100	62.09	99.922	0.68457	1.05957	0.963982	2	0.68457	0.90979	0.943783	0.710147	-1.46077	-1.09915	-1.05957	-1.40816	1.329
88	ZM_BFc0189F11.r ZM_BFc Zea mays cDNA clone ZM_BFc0189F11 5', mRNA sequence	gi|149111057	25435.2	9.5	5	448.966	100	120.19	100	0.81816	0.639428	0.695664	10	0.81816	1.08795	1.5639	1.17609	-1.22225	1.08795	1.5639	1.17609	1.32975
443	ZM_BFc0154K04.r ZM_BFc Zea mays cDNA clone ZM_BFc0154K04 5', mRNA sequence	gi|149085873	30835.2	5.88	2	158.03	100	112.99	100	0.854319	0.502235	0.570774	3	0.854319	1.13647	1.9911	1.49677	-1.17052	1.13647	1.9911	1.49677	1.33026
828	ZM_BFc0178E13.r ZM_BFc Zea mays cDNA clone ZM_BFc0178E13 5', mRNA sequence	gi|149104232	25256.7	6.36	1	70.6	99.989	70.6	99.989	0.799703	0.331232	0.352609	2	0.799703	1.06454	3.01903	2.26796	-1.25046	1.06454	3.01903	2.26796	1.33117
5	ZM_BFc0149O16.r ZM_BFc Zea mays cDNA clone ZM_BFc0149O16 5', mRNA sequence	gi|149083138	32127.5	5.21	15	1302.74	100	165.62	100	0.981992	0.590407	0.771818	31	0.981992	1.30727	1.69375	1.27231	-1.01834	1.30727	1.69375	1.27231	1.33124
838	AM939120 Zea mays scutellum 30 days after pollination Zea mays cDNA clone ESC30ECC04, mRNA sequence	gi|193503434	25893.3	9.65	1	69.84	99.9869	69.84	99.9869	0.840084	0.961564	1.07543	1	0.840084	1.11842	1.03997	0.781159	-1.19036	1.11842	1.03997	-1.28015	1.33132
802	ZM_BFc0030D09.r ZM_BFc Zea mays cDNA clone ZM_BFc0030D09 5', mRNA sequence	gi|148944663	34272.1	10.03	1	72.79	99.9934	72.79	99.9934	0.740353	0.964235	0.950403	1	0.740353	0.985655	1.03709	0.778988	-1.35071	-1.01455	1.03709	-1.28372	1.33133
391	ZM_BFc0186G07.f ZM_BFc Zea mays cDNA clone ZM_BFc0186G07 3', mRNA sequence	gi|149109220	32778.1	5.45	2	172.29	100	115.39	100	1.05038	0.868329	1.21443	3	1.05038	1.39858	1.15164	0.864915	1.05038	1.39858	1.15164	-1.15618	1.3315
281	ZM_BFc0187G21.r ZM_BFc Zea mays cDNA clone ZM_BFc0187G21 5', mRNA sequence	gi|149109860	25212.8	11.48	3	231.22	100	103.75	100	0.975434	0.982485	1.27687	4	0.975434	1.29963	1.01783	0.763926	-1.02518	1.29963	1.01783	-1.30903	1.33236
692	ZM_BFb0353G11.f ZM_BFb Zea mays cDNA 3', mRNA sequence	gi|94477617	25219.6	9.74	1	93.95	99.9999	93.95	99.9999	0.871334	0.836302	0.971927	1	0.871334	1.16217	1.19574	0.896501	-1.14767	1.16217	1.19574	-1.11545	1.33379
859	ZM_BFc0064L11.f ZM_BFc Zea mays cDNA clone ZM_BFc0064L11 3', mRNA sequence	gi|148964154	28395.3	5.28	1	67.53	99.9777	67.53	99.9777	0.79339	0.833265	0.881831	1	0.79339	1.05828	1.2001	0.899707	-1.26041	1.05828	1.2001	-1.11147	1.33388
1054	ZM_BFb0275J17.f ZM_BFb Zea mays cDNA 3', mRNA sequence	gi|89247237	14438.2	9.67	1	46.94	97.4469	46.94	97.4469	0.849343	1.02684	1.16374	1	0.849343	1.13332	0.973862	0.729838	-1.17738	1.13332	-1.02684	-1.37017	1.33435
1055	ZM_BFc0116J02.r ZM_BFc Zea mays cDNA clone ZM_BFc0116J02 5', mRNA sequence	gi|149026921	12414.5	11.68	1	46.94	97.4469	46.94	97.4469	0.849343	1.02684	1.16374	1	0.849343	1.13332	0.973862	0.729838	-1.17738	1.13332	-1.02684	-1.37017	1.33435
254	ZM_BFc0104G03.f ZM_BFc Zea mays cDNA clone ZM_BFc0104G03 3', mRNA sequence	gi|149004928	29249.7	5.1	3	245.58	100	118.79	100	0.591666	1.53801	1.21441	6	0.591666	0.789597	0.650191	0.487206	-1.69014	-1.26647	-1.53801	-2.05252	1.33453
323	ZM_BFb0276E15.f ZM_BFb Zea mays cDNA 3', mRNA sequence	gi|89757285	31554.3	9.25	3	201.24	100	80.94	99.999	1.05223	0.939635	1.31974	4	1.05223	1.40453	1.06424	0.797302	1.05223	1.40453	1.06424	-1.25423	1.33481
1095	ZM_BFc0042P21.f ZM_BFc Zea mays cDNA clone ZM_BFc0042P21 3', mRNA sequence	gi|148952407	25547.4	8.71	1	44.6862	95.7101	45.65	96.5638	0.936585	1.03571	1.29507	1	0.936585	1.25041	0.965518	0.723192	-1.06771	1.25041	-1.03571	-1.38276	1.33508
365	ZM_BFc0113J12.f ZM_BFc Zea mays cDNA clone ZM_BFc0113J12 3', mRNA sequence	gi|149014990	25482.6	5.84	3	182.86	100	64.67	99.9569	1.03377	0.724563	1.00083	3	1.03377	1.38128	1.38014	1.03292	1.03377	1.38128	1.38014	1.03292	1.33616
674	8909 Zea mays embryo sac cDNA library Zea mays cDNA clone ES18490 5' similar to aldose 1-epimerase,	gi|109179353	20412.3	8.52	1	97.02	100	97.02	100	1.25823	0.79749	1.34472	2	1.25823	1.68619	1.25393	0.935683	1.25823	1.68619	1.25393	-1.06874	1.34013
1081	ZM_BFc0033D19.f ZM_BFc Zea mays cDNA clone ZM_BFc0033D19 3', mRNA sequence	gi|148946614	28103.5	4.8	1	45.56	96.4919	45.56	96.4919	0.738387	0.801795	0.794614	1	0.738387	0.991044	1.2472	0.92924	-1.3543	-1.00904	1.2472	-1.07615	1.34217
554	ZM_BFb0376C03.f ZM_BFb Zea mays cDNA 3', mRNA sequence	gi|101393980	30318.4	6.49	2	124.12	100	75.37	99.9963	0.736426	1.27034	1.25635	3	0.736426	0.98899	0.787191	0.586162	-1.35791	-1.01113	-1.27034	-1.70601	1.34296
232	ZM_BFb0348M16.r ZM_BFb Zea mays cDNA 5', mRNA sequence	gi|91056160	31843.7	5.55	3	259.3	100	117.23	100	1.28712	0.896487	1.55016	3	1.28712	1.72915	1.11546	0.830312	1.28712	1.72915	1.11546	-1.20437	1.34343
101	ZM_BFc0096F04.r ZM_BFc Zea mays cDNA clone ZM_BFc0096F04 5', mRNA sequence	gi|148995240	34041.7	6.09	5	431.62	100	141.8	100	0.712758	0.753138	0.721333	7	0.712758	0.957769	1.32778	0.988113	-1.403	-1.04409	1.32778	-1.01203	1.34375
667	1000140-H10.T7-1 UGI-Reseq Zea mays cDNA, mRNA sequence	gi|89106019	29249.1	8.82	1	97.91	100	97.91	100	0.91402	1.20301	1.48254	1	0.91402	1.23236	0.831249	0.616524	-1.09407	1.23236	-1.20301	-1.622	1.34828
65	ZM_BFc0188J11.r ZM_BFc Zea mays cDNA clone ZM_BFc0188J11 5', mRNA sequence	gi|149110566	26482.7	9.04	5	506.61	100	116.16	100	0.689502	0.889013	0.826853	9	0.689502	0.930079	1.12484	0.833887	-1.45032	-1.07518	1.12484	-1.1992	1.34891
602	MSAM166602_0769_2391 LCM-dissected maize inbred line Mo17 shoot apical meristem cDNA Zea mays cDNA,	gi|166687910	5634.79	9.41	1	111.67	100	111.67	100	0.982413	0.6286	0.833583	6	0.982413	1.3261	1.59084	1.17854	-1.0179	1.3261	1.59084	1.17854	1.34984
133	ZM_BFc0097M18.r ZM_BFc Zea mays cDNA clone ZM_BFc0097M18 5', mRNA sequence	gi|148996082	28767.1	6.08	3	373.81	100	160.74	100	1.21611	0.771515	1.26829	3	1.21611	1.64389	1.29615	0.958864	1.21611	1.64389	1.29615	-1.0429	1.35176
198	ZM_BFc0164F13.r ZM_BFc Zea mays cDNA clone ZM_BFc0164F13 5', mRNA sequence	gi|149095831	26745	9.04	3	284.69	100	125.53	100	0.675074	0.569933	0.520103	5	0.675074	0.912569	1.75459	1.29796	-1.48132	-1.09581	1.75459	1.29796	1.35181
739	ZM_BFc0122A17.r ZM_BFc Zea mays cDNA clone ZM_BFc0122A17 5', mRNA sequence	gi|149050364	31246	9.4	1	83.92	99.9995	83.92	99.9995	0.835007	1.09996	1.24177	1	0.835007	1.12893	0.909127	0.672434	-1.19759	1.12893	-1.09996	-1.48714	1.35199
202	ZM_BFb0267H07.r ZM_BFb Zea mays cDNA 5', mRNA sequence	gi|88751106	28832.3	9.27	3	282.34	100	129.3	100	0.97205	0.822644	1.08177	6	0.97205	1.31499	1.21559	0.898577	-1.02875	1.31499	1.21559	-1.11287	1.3528
773	ZM_BFc0052D11.r ZM_BFc Zea mays cDNA clone ZM_BFc0052D11 5', mRNA sequence	gi|148957335	26310.5	4.41	1	78.37	99.9982	78.37	99.9982	1.44268	0.772563	1.50823	1	1.44268	1.95224	1.29439	0.956541	1.44268	1.95224	1.29439	-1.04543	1.3532
584	ZM_BFc0097G06.r ZM_BFc Zea mays cDNA clone ZM_BFc0097G06 5', mRNA sequence	gi|148995891	30274.8	9.68	1	114.62	100	114.62	100	0.872234	1.11709	1.31903	2	0.872234	1.18077	0.895182	0.661269	-1.14648	1.18077	-1.11709	-1.51224	1.35373
15	ZM_BFc0132O10.f ZM_BFc Zea mays cDNA clone ZM_BFc0132O10 3', mRNA sequence	gi|149073968	24241.7	6.64	10	896.57	100	122.12	100	1.10235	0.626759	0.936095	24	1.10235	1.49355	1.59551	1.17761	1.10235	1.49355	1.59551	1.17761	1.35487
659	ZM_BFc0018K06.f ZM_BFc Zea mays cDNA clone ZM_BFc0018K06 3', mRNA sequence	gi|148938113	28655.3	4.06	1	99.62	100	99.62	100	0.917854	1.0697	1.33154	2	0.917854	1.24477	0.934841	0.68932	-1.0895	1.24477	-1.0697	-1.4507	1.35618
292	ZM_BFc0030A15.r ZM_BFc Zea mays cDNA clone ZM_BFc0030A15 5', mRNA sequence	gi|148944551	36488.8	6.2	3	222.68	100	87.87	99.9998	0.837889	0.996094	1.13221	4	0.837889	1.13665	1.00392	0.740045	-1.19347	1.13665	1.00392	-1.35127	1.35657
455	ZM_BFc0178B10.r ZM_BFc Zea mays cDNA clone ZM_BFc0178B10 5', mRNA sequence	gi|149104103	28090.1	8.7	2	155.05	100	110.77	100	0.890901	0.771474	0.932761	2	0.890901	1.20906	1.29622	0.955123	-1.12246	1.20906	1.29622	-1.04699	1.35712
1018	ZM_BFc0179O08.r ZM_BFc Zea mays cDNA clone ZM_BFc0179O08 5', mRNA sequence	gi|149105272	26859.3	9.62	1	50.35	98.8357	50.35	98.8357	0.80964	1.40853	1.54973	1	0.80964	1.10025	0.709959	0.522438	-1.23512	1.10025	-1.40853	-1.9141	1.35894
971	ZM_BFc0177B10.r ZM_BFc Zea mays cDNA clone ZM_BFc0177B10 5', mRNA sequence	gi|149103529	31897.7	9.66	1	54.88	99.5897	54.88	99.5897	1.04323	1.10606	1.56826	1	1.04323	1.41789	0.904112	0.665215	1.04323	1.41789	-1.10606	-1.50327	1.35913
612	ZM_BFc0175K11.r ZM_BFc Zea mays cDNA clone ZM_BFc0175K11 5', mRNA sequence	gi|149102662	31423.6	9.5	1	108.95	100	108.95	100	1.01309	1.04132	1.43429	2	1.01309	1.37737	0.960318	0.706338	1.01309	1.37737	-1.04132	-1.41575	1.35957
502	zmrsub1_0B20-014-e07.s3 zmrsub1 Zea mays cDNA 3', mRNA sequence	gi|113702927	27790.1	9.66	1	141.22	100	141.22	100	0.84795	0.898288	1.03628	1	0.84795	1.15361	1.11323	0.818266	-1.17932	1.15361	1.11323	-1.2221	1.36047
483	zea_005466 Normalized cDNA library from mix tissues of maize Zea mays cDNA clone zea_005466, mRNA s	gi|116825716	17834.3	9.21	1	146.42	100	146.42	100	0.815505	1.19495	1.32864	4	0.815505	1.11188	0.836852	0.613787	-1.22623	1.11188	-1.19495	-1.62923	1.36342
426	ZM_BFc0162F10.f ZM_BFc Zea mays cDNA clone ZM_BFc0162F10 3', mRNA sequence	gi|149094634	23936.4	9.45	2	163.12	100	89.39	99.9999	0.742	0.93157	0.944046	2	0.742	1.01339	1.07346	0.785978	-1.34771	1.01339	1.07346	-1.2723	1.36576
740	ZM_BFc0166I23.r ZM_BFc Zea mays cDNA clone ZM_BFc0166I23 5', mRNA sequence	gi|149097081	30855.2	4.69	1	83.78	99.9995	83.78	99.9995	0.734173	0.902152	0.905971	2	0.734173	1.00423	1.10846	0.810371	-1.36208	1.00423	1.10846	-1.234	1.36784
388	ZM_BFc0081E17.r ZM_BFc Zea mays cDNA clone ZM_BFc0081E17 5', mRNA sequence	gi|148973826	27871.4	8.76	2	173.28	100	109.24	100	0.927343	0.914264	1.15993	3	0.927343	1.26871	1.09378	0.79948	-1.07835	1.26871	1.09378	-1.25081	1.36811
495	ZM_BFb0331M23.r ZM_BFb Zea mays cDNA 5', mRNA sequence	gi|93016341	17836.8	5.04	2	142.86	100	95.67	100	0.757541	0.8072	0.836886	3	0.757541	1.03678	1.23885	0.90519	-1.32006	1.03678	1.23885	-1.10474	1.36861
517	ZM_BFc0167N08.r ZM_BFc Zea mays cDNA clone ZM_BFc0167N08 5', mRNA sequence	gi|149097824	27724.7	9.86	1	136.06	100	136.06	100	0.945352	0.695175	0.899986	1	0.945352	1.29462	1.43849	1.05041	-1.05781	1.29462	1.43849	1.05041	1.36946
661	ZM_BFc0148N09.f ZM_BFc Zea mays cDNA clone ZM_BFc0148N09 3', mRNA sequence	gi|149206636	9310.95	4.97	1	99.32	100	99.32	100	0.714447	1.35902	1.32969	2	0.714447	0.978418	0.735823	0.537302	-1.39968	-1.02206	-1.35902	-1.86115	1.36948
564	MSAM141573_1877_0186 LCM-dissected maize inbred line Mo17 shoot apical meristem cDNA Zea mays cDNA,	gi|166457891	4715.38	7.16	1	120.08	100	120.08	100	1.00375	0.645839	0.889265	2	1.00375	1.37692	1.54837	1.12874	1.00375	1.37692	1.54837	1.12874	1.37177
457	ZM_BFc0126A21.r ZM_BFc Zea mays cDNA clone ZM_BFc0126A21 5', mRNA sequence	gi|149067486	27482.2	9.93	2	154.29	100	107.22	100	1.00748	0.532574	0.736052	2	1.00748	1.38207	1.87767	1.36876	1.00748	1.38207	1.87767	1.36876	1.3718
193	ZM_BFb0296M10.r ZM_BFb Zea mays cDNA 5', mRNA sequence	gi|91049706	32842	4.81	3	290.34	100	144	100	0.768576	0.859108	0.906124	4	0.768576	1.05473	1.164	0.848202	-1.30111	1.05473	1.164	-1.17897	1.37231
46	ZM_BFc0047D19.r ZM_BFc Zea mays cDNA clone ZM_BFc0047D19 5', mRNA sequence	gi|148954820	28049.7	10.09	8	563.07	100	104.22	100	0.915451	1.04038	1.30883	12	0.915451	1.25803	0.961192	0.699444	-1.09236	1.25803	-1.04038	-1.42971	1.37422
866	ZM_BFc0105C20.f ZM_BFc Zea mays cDNA clone ZM_BFc0105C20 3', mRNA sequence	gi|149005415	18232.9	4.8	1	66.69	99.973	66.69	99.973	0.4884	1.21053	0.813313	1	0.4884	0.671865	0.826085	0.600508	-2.0475	-1.48839	-1.21053	-1.66526	1.37564
675	ZM_BFc0109G19.r ZM_BFc Zea mays cDNA clone ZM_BFc0109G19 5', mRNA sequence	gi|149010297	32114.2	6.21	1	96.9	100	96.9	100	1.1945	0.580914	0.955963	1	1.1945	1.64562	1.72143	1.24953	1.1945	1.64562	1.72143	1.24953	1.37766
148	ZM_BFc0187D15.r ZM_BFc Zea mays cDNA clone ZM_BFc0187D15 5', mRNA sequence	gi|149109747	30715.9	9.22	4	346.13	100	139.67	100	0.644144	5.99482	5.32148	5	0.644144	0.88768	0.166811	0.121046	-1.55245	-1.12653	-5.99482	-8.26132	1.37808
458	ZM_BFc0172A06.r ZM_BFc Zea mays cDNA clone ZM_BFc0172A06 5', mRNA sequence	gi|149100481	35206.4	8.19	2	154.19	100	80.34	99.9988	0.798744	0.860393	0.947474	3	0.798744	1.10121	1.16226	0.843025	-1.25197	1.10121	1.16226	-1.1862	1.37868
155	ZM_BFc0131B03.r ZM_BFc Zea mays cDNA clone ZM_BFc0131B03 5', mRNA sequence	gi|149072857	26115	9.18	4	336.422	100	139.67	100	0.591177	5.02542	4.11029	4	0.591177	0.817901	0.198988	0.143828	-1.69154	-1.22264	-5.02542	-6.95273	1.38351
514	MSAM306860_3275_3426 LCM-dissected maize shoot apical meristem cDNA Zea mays cDNA, mRNA sequence	gi|113860749	4030.15	4.94	1	136.95	100	136.95	100	0.990122	0.710042	0.972914	2	0.990122	1.37022	1.40837	1.01769	-1.00998	1.37022	1.40837	1.01769	1.38389
733	ZM_BFc0166P04.r ZM_BFc Zea mays cDNA clone ZM_BFc0166P04 5', mRNA sequence	gi|110963252	33309.6	8.33	1	85.54	99.9996	85.54	99.9996	0.851054	0.985296	1.16201	1	0.851054	1.17936	1.01492	0.732395	-1.17501	1.17936	1.01492	-1.36538	1.38576
143	ZM_BFc0155L10.f ZM_BFc Zea mays cDNA clone ZM_BFc0155L10 3', mRNA sequence	gi|149086592	32326.5	5.87	4	349.89	100	140.94	100	1.0332	0.614977	0.880716	6	1.0332	1.43211	1.62608	1.17314	1.0332	1.43211	1.62608	1.17314	1.38609
565	8671 Zea mays embryo sac cDNA library Zea mays cDNA clone ES17892 5' similar to Clp protease ATP-bi	gi|109178909	18483.9	5.48	1	119.5	100	119.5	100	0.871179	0.72122	0.87218	4	0.871179	1.20931	1.38654	0.998853	-1.14787	1.20931	1.38654	-1.00115	1.38813
1043	ZM_BFc0125B23.f ZM_BFc Zea mays cDNA clone ZM_BFc0125B23 3', mRNA sequence	gi|149064157	22463.2	9.19	1	47.97	97.9859	47.97	97.9859	0.916838	0.771025	0.981596	1	0.916838	1.27311	1.29698	0.934028	-1.09071	1.27311	1.29698	-1.07063	1.38858
1104	ZM_BFc0116N05.r ZM_BFc Zea mays cDNA clone ZM_BFc0116N05 5', mRNA sequence	gi|149027264	32789.7	5.31	1	44.24	95.2458	44.24	95.2458	0.757761	0.970041	1.02106	1	0.757761	1.0526	1.03088	0.742129	-1.31968	1.0526	1.03088	-1.34747	1.38909
100	ZM_BFb0296K10.r ZM_BFb Zea mays cDNA 5', mRNA sequence	gi|91049630	33560.3	9.47	4	431.84	100	170.33	100	0.560262	0.80911	0.629889	8	0.560262	0.778496	1.23593	0.889462	-1.78488	-1.28453	1.23593	-1.12428	1.38952
645	ZM_BFc0189I05.r ZM_BFc Zea mays cDNA clone ZM_BFc0189I05 5', mRNA sequence	gi|149111180	29949.4	5.22	1	102.42	100	102.42	100	0.856748	1.04688	1.24652	2	0.856748	1.1907	0.955218	0.687311	-1.16721	1.1907	-1.04688	-1.45494	1.38979
613	ZM_BFc0183F08.r ZM_BFc Zea mays cDNA clone ZM_BFc0183F08 5', mRNA sequence	gi|149107335	25252.4	11.08	1	108.54	100	108.54	100	0.841165	0.699747	0.818727	2	0.841165	1.17003	1.42909	1.02741	-1.18883	1.17003	1.42909	1.02741	1.39097
1034	ZM_BFc0026J03.f ZM_BFc Zea mays cDNA clone ZM_BFc0026J03 3', mRNA sequence	gi|148942274	28498.3	4.7	1	49.01	98.4148	49.01	98.4148	0.732148	1.04073	1.06101	1	0.732148	1.01948	0.96086	0.690051	-1.36584	1.01948	-1.04073	-1.44917	1.39245
247	zea_004713 Normalized cDNA library from mix tissues of maize Zea mays cDNA clone zea_004713, mRNA s	gi|116813776	21890.7	5.19	2	249.09	100	173.45	100	0.739959	0.847352	0.873914	5	0.739959	1.03135	1.18015	0.846718	-1.35143	1.03135	1.18015	-1.18103	1.39379
132	zmrsub1_0A20-016-a07.s1 zmrsub1 Zea mays cDNA 3', mRNA sequence	gi|113701153	25058.9	9.84	6	376.696	100	104.22	100	0.851238	1.04537	1.24243	8	0.851238	1.18851	0.956602	0.685139	-1.17476	1.18851	-1.04537	-1.45956	1.39622
1042	ZM_BFc0152P23.f ZM_BFc Zea mays cDNA clone ZM_BFc0152P23 3', mRNA sequence	gi|149084832	26612.6	9.18	1	48.08	98.0363	48.08	98.0363	0.873237	0.784539	0.957074	1	0.873237	1.21992	1.27463	0.912403	-1.14516	1.21992	1.27463	-1.09601	1.39701
472	ZM_BFc0138J19.f ZM_BFc Zea mays cDNA clone ZM_BFc0138J19 3', mRNA sequence	gi|149077228	30354.2	8.1	2	148.86	100	91.92	99.9999	1.27383	0.788397	1.4044	2	1.27383	1.78134	1.2684	0.907025	1.27383	1.78134	1.2684	-1.10251	1.39841
272	ZM_BFb0371O10.f ZM_BFb Zea mays cDNA 3', mRNA sequence	gi|101389196	19643.9	7.03	2	234.45	100	175.9	100	0.934547	0.473068	0.618374	2	0.934547	1.30716	2.11386	1.5113	-1.07004	1.30716	2.11386	1.5113	1.39871
44	ZM_BFc0155E19.r ZM_BFc Zea mays cDNA clone ZM_BFc0155E19 5', mRNA sequence	gi|149086311	34485.5	7.88	7	571.636	100	133.28	100	0.810025	1.01185	1.14671	9	0.810025	1.13328	0.988287	0.706392	-1.23453	1.13328	-1.01185	-1.41564	1.39906
264	ZM_BFc0023I12.r ZM_BFc Zea mays cDNA clone ZM_BFc0023I12 5', mRNA sequence	gi|148940640	32546.8	8.01	4	239.85	100	77.79	99.9979	0.789117	0.712649	0.786787	6	0.789117	1.10403	1.40322	1.00296	-1.26724	1.10403	1.40322	1.00296	1.39907
49	ZM_BFc0094O16.r ZM_BFc Zea mays cDNA clone ZM_BFc0094O16 5', mRNA sequence	gi|148992183	25649.6	9.55	8	545.5	100	99.81	100	0.851817	0.911541	1.08689	13	0.851817	1.19236	1.09704	0.783723	-1.17396	1.19236	1.09704	-1.27596	1.39979
726	ZM_BFc0167J12.r ZM_BFc Zea mays cDNA clone ZM_BFc0167J12 5', mRNA sequence	gi|149097674	32531.9	5.23	1	86.86	99.9997	86.86	99.9997	0.76235	1.00106	1.06851	1	0.76235	1.06739	0.998944	0.713468	-1.31173	1.06739	-1.00106	-1.4016	1.40012
299	ZM_BFc0064P15.r ZM_BFc Zea mays cDNA clone ZM_BFc0064P15 5', mRNA sequence	gi|148964281	22931.8	5.83	2	213.45	100	152.29	100	0.956803	1.05048	1.409	2	0.956803	1.34129	0.951945	0.679066	-1.04515	1.34129	-1.05048	-1.47261	1.40185
788	ZM_BFc0023O17.f ZM_BFc Zea mays cDNA clone ZM_BFc0023O17 3', mRNA sequence	gi|148940879	30151.3	9.15	1	75.83	99.9967	75.83	99.9967	0.780304	1.44229	1.57812	1	0.780304	1.09418	0.693341	0.494451	-1.28155	1.09418	-1.44229	-2.02245	1.40224
620	ZM_BFc0062F10.f ZM_BFc Zea mays cDNA clone ZM_BFc0062F10 3', mRNA sequence	gi|148962941	30837.3	7.1	1	107.13	100	107.13	100	0.456601	1.51348	0.971388	2	0.456601	0.641825	0.660729	0.47005	-2.19009	-1.55806	-1.51348	-2.12743	1.40566
805	ZM_BFc0146I24.r ZM_BFc Zea mays cDNA clone ZM_BFc0146I24 5', mRNA sequence	gi|149081196	30954	9.44	1	72.56	99.993	72.56	99.993	0.803605	1.97256	2.22947	1	0.803605	1.13024	0.506955	0.360447	-1.24439	1.13024	-1.97256	-2.77433	1.40646
203	ZM_BFc0155H16.f ZM_BFc Zea mays cDNA clone ZM_BFc0155H16 3', mRNA sequence	gi|149086427	30571.7	7	3	282.19	100	137.07	100	0.855887	0.624088	0.751376	7	0.855887	1.20396	1.60234	1.13909	-1.16838	1.20396	1.60234	1.13909	1.40668
771	ZM_BFb0366O12.r ZM_BFb Zea mays cDNA 5', mRNA sequence	gi|88757616	24881	5.4	1	78.52	99.9982	78.52	99.9982	0.903562	1.10568	1.40546	1	0.903562	1.27113	0.904423	0.642892	-1.10673	1.27113	-1.10568	-1.55547	1.4068
592	ZM_BFb0321B23.f ZM_BFb Zea mays cDNA 3', mRNA sequence	gi|91878381	23917.9	5.05	2	113	100	68.61	99.9826	0.571424	0.684522	0.550479	2	0.571424	0.804179	1.46087	1.03805	-1.75001	-1.2435	1.46087	1.03805	1.40732
1025	ZM_BFc0191G24.r ZM_BFc Zea mays cDNA clone ZM_BFc0191G24 5', mRNA sequence	gi|149112312	34720.4	4.9	1	49.77	98.6693	49.77	98.6693	0.643199	1.39309	1.26147	1	0.643199	0.905518	0.71783	0.509882	-1.55473	-1.10434	-1.39309	-1.96124	1.40783
118	9215 Zea mays embryo sac cDNA library Zea mays cDNA clone ES19192 5' similar to glyceraldehyde-3-ph	gi|109637326	25945	9.22	4	406.14	100	133.28	100	0.859542	0.980881	1.18705	5	0.859542	1.21019	1.01949	0.724101	-1.16341	1.21019	1.01949	-1.38102	1.40794
179	ZM_BFb0360D05.f ZM_BFb Zea mays cDNA 3', mRNA sequence	gi|94478364	22901.1	8.26	4	311.51	100	104.88	100	0.942555	0.754394	1.00166	5	0.942555	1.32776	1.32557	0.940996	-1.06095	1.32776	1.32557	-1.0627	1.40868
493	ZM_BFc0186G07.r ZM_BFc Zea mays cDNA clone ZM_BFc0186G07 5', mRNA sequence	gi|149109221	30455.2	9.52	2	143.236	100	85.35	99.9996	0.976403	0.883976	1.21602	2	0.976403	1.37562	1.13125	0.802951	-1.02417	1.37562	1.13125	-1.24541	1.40887
794	ZM_BFc0137O15.f ZM_BFc Zea mays cDNA clone ZM_BFc0137O15 3', mRNA sequence	gi|149076791	25921.4	7.78	1	74.42	99.9954	74.42	99.9954	0.716858	2.42462	2.45296	1	0.716858	1.01169	0.412435	0.292242	-1.39498	1.01169	-2.42462	-3.42182	1.41128
425	ZM_BFc0186M03.r ZM_BFc Zea mays cDNA clone ZM_BFc0186M03 5', mRNA sequence	gi|149109450	26475.7	10.3	3	163.34	100	64.53	99.9555	0.831816	1.05922	1.24509	3	0.831816	1.17547	0.944087	0.668076	-1.20219	1.17547	-1.05922	-1.49683	1.41314
364	ZM_BFc0067A17.r ZM_BFc Zea mays cDNA clone ZM_BFc0067A17 5', mRNA sequence	gi|148965481	25125.7	5.06	3	183.12	100	79.81	99.9987	0.470023	1.44601	0.961824	3	0.470023	0.665155	0.691556	0.488679	-2.12755	-1.50341	-1.44601	-2.04633	1.41515
239	ZM_BFc0183E16.r ZM_BFc Zea mays cDNA clone ZM_BFc0183E16 5', mRNA sequence	gi|149107302	29381.5	9.17	3	257.57	100	116.98	100	0.864099	0.606048	0.741129	4	0.864099	1.22289	1.65003	1.16592	-1.15727	1.22289	1.65003	1.16592	1.41522
307	ZM_BFc0097C15.f ZM_BFc Zea mays cDNA clone ZM_BFc0097C15 3', mRNA sequence	gi|148995788	26066.9	8.97	3	210.18	100	76.4	99.9971	0.940763	0.615001	0.819973	4	0.940763	1.33329	1.62601	1.14731	-1.06297	1.33329	1.62601	1.14731	1.41724
1016	ZM_BFc0014D14.r ZM_BFc Zea mays cDNA clone ZM_BFc0014D14 5', mRNA sequence	gi|148935480	27904.3	5.7	1	50.46	98.8648	50.46	98.8648	1.28341	1.01679	1.85038	1	1.28341	1.81983	0.983491	0.693594	1.28341	1.81983	-1.01679	-1.44177	1.41796
61	zmrsub1_0A10-015-c03.s3 zmrsub1 Zea mays cDNA 3', mRNA sequence	gi|113703126	23994.1	5.31	5	515.68	100	147.55	100	0.849905	0.937489	1.13008	8	0.849905	1.20543	1.06668	0.752074	-1.1766	1.20543	1.06668	-1.32966	1.41832
394	ZM_BFc0052M05.r ZM_BFc Zea mays cDNA clone ZM_BFc0052M05 5', mRNA sequence	gi|148957584	23735.8	8.42	3	171.24	100	71.48	99.991	0.950702	0.889752	1.19998	5	0.950702	1.34867	1.12391	0.792263	-1.05185	1.34867	1.12391	-1.26221	1.41861
21	ZM_BFc0081C09.f ZM_BFc Zea mays cDNA clone ZM_BFc0081C09 3', mRNA sequence	gi|148973727	30586.4	5.65	8	785.132	100	144.22	100	0.454581	1.17329	0.758077	12	0.454581	0.646111	0.852302	0.59965	-2.19983	-1.54772	-1.17329	-1.66764	1.42133
713	CSEST0213 cold stress specific subtracted cDNA library of maize seedlings Zea mays cDNA clone CL112	gi|161407636	20431.5	8.71	1	89.55	99.9999	89.55	99.9999	1.41878	0.970644	1.95764	2	1.41878	2.01685	1.03024	0.72474	1.41878	2.01685	1.03024	-1.37981	1.42154
215	ZM_BFc0131G16.r ZM_BFc Zea mays cDNA clone ZM_BFc0131G16 5', mRNA sequence	gi|149073051	23828.7	9.57	3	271.87	100	101.76	100	0.633926	0.846547	0.763659	4	0.633926	0.902087	1.18127	0.830116	-1.57747	-1.10854	1.18127	-1.20465	1.42302
979	MSAM225125_1154_2376 LCM-dissected maize inbred line Mo17 shoot apical meristem cDNA Zea mays cDNA,	gi|166421171	4058.02	5.55	1	54.09	99.5079	54.09	99.5079	0.868033	1.39271	1.72165	2	0.868033	1.23619	0.718026	0.504188	-1.15203	1.23619	-1.39271	-1.98339	1.42412
114	ZM_BFc0120F21.r ZM_BFc Zea mays cDNA clone ZM_BFc0120F21 5', mRNA sequence	gi|149044269	33869.9	6.07	4	411.87	100	129.41	100	0.692345	0.790031	0.779683	5	0.692345	0.986902	1.26577	0.887982	-1.44437	-1.01327	1.26577	-1.12615	1.42545
169	32 maize leaf suppression subtractive hybridization library Zea mays cDNA, mRNA sequence	gi|194716810	26510.5	4.71	4	320	100	132.58	100	1.06285	1.11332	1.68729	6	1.06285	1.51554	0.898212	0.629916	1.06285	1.51554	-1.11332	-1.58751	1.42592
571	III-952-10A-B09.M13-R UGIII-Reseq Zea mays cDNA, mRNA sequence	gi|89106182	22065.2	4.83	2	117.85	100	73.36	99.9942	1.12782	0.883972	1.42197	2	1.12782	1.60861	1.13126	0.793138	1.12782	1.60861	1.13126	-1.26081	1.4263
996	ZM_BFc0141G23.r ZM_BFc Zea mays cDNA clone ZM_BFc0141G23 5', mRNA sequence	gi|149078693	23979.1	5.67	1	52.48	99.287	52.48	99.287	0.713614	0.986758	1.00539	1	0.713614	1.01888	1.01342	0.70979	-1.40132	1.01888	1.01342	-1.40887	1.42777
462	10805 Zea mays embryo sac cDNA library Zea mays cDNA clone ES22205 5' similar to Enolase 2 (2-phosp	gi|111991147	20514.5	4.45	1	153.37	100	153.37	100	0.936654	1.09619	1.46624	2	0.936654	1.33758	0.912251	0.638815	-1.06763	1.33758	-1.09619	-1.5654	1.42804
737	ZM_BFc0166M24.r ZM_BFc Zea mays cDNA clone ZM_BFc0166M24 5', mRNA sequence	gi|149097244	32402.2	10.04	1	84.38	99.9995	84.38	99.9995	0.739645	0.818825	0.864894	1	0.739645	1.05626	1.22126	0.855185	-1.352	1.05626	1.22126	-1.16934	1.42807
227	MSAM227284_3446_0571 LCM-dissected maize shoot apical meristem cDNA Zea mays cDNA, mRNA sequence	gi|113830961	5658.04	8.45	2	266.56	100	149.42	100	1.16266	0.931788	1.54716	4	1.16266	1.66042	1.07321	0.75148	1.16266	1.66042	1.07321	-1.33071	1.42812
690	ZM_BFb0345F10.f ZM_BFb Zea mays cDNA 3', mRNA sequence	gi|94473462	25902.8	8.95	2	94.43	100	50.15	98.7808	0.916403	0.879985	1.15169	2	0.916403	1.30876	1.13638	0.795701	-1.09122	1.30876	1.13638	-1.25675	1.42815
126	ZM_BFc0004H11.r ZM_BFc Zea mays cDNA clone ZM_BFc0004H11 5', mRNA sequence	gi|148931092	29541.3	5.26	6	386.83	100	92.57	99.9999	0.768822	0.927539	1.01865	7	0.768822	1.09823	1.07812	0.754746	-1.30069	1.09823	1.07812	-1.32495	1.42846
373	zea300H02 Normalized cDNA library from mix tissues of maize Zea mays cDNA clone zea300H02, mRNA seq	gi|116813763	23627	6.39	2	180.42	100	91.99	99.9999	0.906375	0.937717	1.21517	2	0.906375	1.29589	1.06642	0.74588	-1.1033	1.29589	1.06642	-1.3407	1.42975
154	ZM_BFc0161G15.f ZM_BFc Zea mays cDNA clone ZM_BFc0161G15 3', mRNA sequence	gi|149090233	38585.9	5.99	4	338.8	100	109.23	100	0.76349	1.37797	1.5052	5	0.76349	1.09233	0.725704	0.507235	-1.30978	1.09233	-1.37797	-1.97147	1.43071
552	44 maize leaf suppression subtractive hybridization library Zea mays cDNA, mRNA sequence	gi|194716822	23185.7	9.15	2	124.53	100	63.59	99.9448	0.984026	1.21426	1.71174	3	0.984026	1.40969	0.823545	0.574869	-1.01623	1.40969	-1.21426	-1.73953	1.43258
1023	ZM_BFc0160J11.r ZM_BFc Zea mays cDNA clone ZM_BFc0160J11 5', mRNA sequence	gi|149089721	36915.4	8.6	1	49.96	98.7263	49.96	98.7263	0.567347	1.83979	1.49597	1	0.567347	0.813121	0.543541	0.37925	-1.76259	-1.22983	-1.83979	-2.63678	1.4332
1048	ZM_BFc0055L12.f ZM_BFc Zea mays cDNA clone ZM_BFc0055L12 3', mRNA sequence	gi|149205538	8207.52	8.53	1	47.46	97.735	47.46	97.735	0.837631	0.973991	1.16943	1	0.837631	1.20066	1.0267	0.716271	-1.19384	1.20066	1.0267	-1.39612	1.4334
375	ZM_BFc0169P16.f ZM_BFc Zea mays cDNA clone ZM_BFc0169P16 3', mRNA sequence	gi|149099161	29144.1	8.46	2	177.51	100	96.28	100	0.793573	0.910551	1.03827	2	0.793573	1.14027	1.09824	0.764322	-1.26012	1.14027	1.09824	-1.30835	1.43688
548	ZM_BFc0073C13.r ZM_BFc Zea mays cDNA clone ZM_BFc0073C13 5', mRNA sequence	gi|148969382	34560.8	10.16	2	125.62	100	70.58	99.989	0.803115	0.789321	0.911344	2	0.803115	1.15459	1.26691	0.881242	-1.24515	1.15459	1.26691	-1.13476	1.43764
993	MSAM239862_1702_3725 LCM-dissected maize inbred line Mo17 shoot apical meristem cDNA Zea mays cDNA,	gi|166669612	4728.71	8.5	1	52.72	99.3254	52.72	99.3254	0.804047	0.669555	0.774393	1	0.804047	1.15658	1.49353	1.03829	-1.24371	1.15658	1.49353	1.03829	1.43845
864	MSAM233527_1171_0588 LCM-dissected maize inbred line Mo17 shoot apical meristem cDNA Zea mays cDNA,	gi|166434366	4459.36	4.87	1	66.75	99.9733	66.75	99.9733	1.23662	1.25596	2.23479	1	1.23662	1.77935	0.796203	0.553351	1.23662	1.77935	-1.25596	-1.80717	1.43888
331	ZM_BFb0341L16.f ZM_BFb Zea mays cDNA 3', mRNA sequence	gi|91055329	27500.9	5.28	3	197.24	100	80.44	99.9989	0.97971	1.13691	1.60407	5	0.97971	1.4109	0.879575	0.610766	-1.02071	1.4109	-1.13691	-1.63729	1.44012
208	ZM_BFc0165E22.r ZM_BFc Zea mays cDNA clone ZM_BFc0165E22 5', mRNA sequence	gi|149096339	35295.6	8.72	4	276.27	100	81.77	99.9992	0.655885	0.928378	0.877221	6	0.655885	0.944896	1.07715	0.747686	-1.52466	-1.05832	1.07715	-1.33746	1.44064
326	ZM_BFc0034I09.r ZM_BFc Zea mays cDNA clone ZM_BFc0034I09 5', mRNA sequence	gi|148947346	34439.5	5.13	3	199.796	100	93.46	99.9999	0.924196	1.09653	1.46153	3	0.924196	1.33287	0.911967	0.632348	-1.08202	1.33287	-1.09653	-1.58141	1.44219
811	ZM_BFc0138J22.r ZM_BFc Zea mays cDNA clone ZM_BFc0138J22 5', mRNA sequence	gi|149077234	33944.6	8.75	1	71.89	99.9918	71.89	99.9918	0.722619	1.31281	1.36947	1	0.722619	1.04316	0.761724	0.527661	-1.38386	1.04316	-1.31281	-1.89515	1.44359
81	ZM_BFc0166I14.r ZM_BFc Zea mays cDNA clone ZM_BFc0166I14 5', mRNA sequence	gi|149097065	30526.8	6.23	5	460.05	100	120.36	100	0.846779	0.920451	1.12616	7	0.846779	1.22348	1.08642	0.751919	-1.18095	1.22348	1.08642	-1.32993	1.44487
334	ZM_BFc0156M09.f ZM_BFc Zea mays cDNA clone ZM_BFc0156M09 3', mRNA sequence	gi|149087321	24064.7	8.54	1	196.14	100	196.14	100	0.835303	0.959199	1.15785	2	0.835303	1.2071	1.04254	0.721424	-1.19717	1.2071	1.04254	-1.38615	1.44511
553	MSAM153906_1731_1658 LCM-dissected maize inbred line Mo17 shoot apical meristem cDNA Zea mays cDNA,	gi|166655382	4391.42	5.06	2	124.39	100	73.45	99.9943	1.03467	1.0925	1.63358	3	1.03467	1.49527	0.915331	0.633374	1.03467	1.49527	-1.0925	-1.57884	1.44517
799	ZM_BFc0067D04.f ZM_BFc Zea mays cDNA clone ZM_BFc0067D04 3', mRNA sequence	gi|148965552	27905.5	8.54	1	73.36	99.9942	73.36	99.9942	1.01563	0.74951	1.10041	1	1.01563	1.46817	1.3342	0.922962	1.01563	1.46817	1.3342	-1.08347	1.44557
916	ZM_BFc0156N19.r ZM_BFc Zea mays cDNA clone ZM_BFc0156N19 5', mRNA sequence	gi|149087522	30661	10.45	1	61.05	99.9009	61.05	99.9009	0.759495	1.17437	1.2896	1	0.759495	1.09812	0.85152	0.588938	-1.31666	1.09812	-1.17437	-1.69797	1.44586
698	ZM_BFc0018O18.r ZM_BFc Zea mays cDNA clone ZM_BFc0018O18 5', mRNA sequence	gi|148938265	24646.6	10.28	1	92.91	99.9999	92.91	99.9999	0.795739	0.719705	0.828112	1	0.795739	1.15063	1.38946	0.960907	-1.25669	1.15063	1.38946	-1.04068	1.44599
926	ZM_BFc0092K18.f ZM_BFc Zea mays cDNA clone ZM_BFc0092K18 3', mRNA sequence	gi|148990818	27035.1	5.15	1	59.85	99.8694	59.85	99.8694	0.806262	1.36191	1.58928	2	0.806262	1.16696	0.734265	0.507312	-1.24029	1.16696	-1.36191	-1.97118	1.44737
569	zea432C05 Normalized cDNA library from mix tissues of maize Zea mays cDNA clone zea432C05, mRNA seq	gi|116828412	22713.4	5.14	1	118.79	100	118.79	100	0.664609	1.10978	1.06783	2	0.664609	0.962195	0.901077	0.622393	-1.50464	-1.03929	-1.10978	-1.6067	1.44776
596	ZM_BFc0024C10.r ZM_BFc Zea mays cDNA clone ZM_BFc0024C10 5', mRNA sequence	gi|148941010	32065.1	4.93	1	112.53	100	112.53	100	0.930193	1.05425	1.41999	1	0.930193	1.34692	0.948542	0.655073	-1.07505	1.34692	-1.05425	-1.52655	1.44799
447	ZM_BFc0070N23.f ZM_BFc Zea mays cDNA clone ZM_BFc0070N23 3', mRNA sequence	gi|148967479	25728.1	6.07	2	156.21	100	78.99	99.9984	0.816631	1.14577	1.3561	2	0.816631	1.18357	0.872778	0.602192	-1.22454	1.18357	-1.14577	-1.6606	1.44934
248	ZM_BFc0009H09.f ZM_BFc Zea mays cDNA clone ZM_BFc0009H09 3', mRNA sequence	gi|149204992	22042.8	8.3	4	249.06	100	105.97	100	0.864573	0.666886	0.836382	4	0.864573	1.25416	1.49951	1.03371	-1.15664	1.25416	1.49951	1.03371	1.45061
33	ZM_BFb0275K10.f ZM_BFb Zea mays cDNA 3', mRNA sequence	gi|89247251	22185.5	5.92	7	684.012	100	149.84	100	0.485043	1.1306	0.795788	10	0.485043	0.703864	0.884487	0.609512	-2.06167	-1.42073	-1.1306	-1.64066	1.45114
403	ZM_BFb0338P18.r ZM_BFb Zea mays cDNA 5', mRNA sequence	gi|93283507	15318.9	9.23	2	169.54	100	103.03	100	0.836493	0.916584	1.11305	2	0.836493	1.21435	1.09101	0.75153	-1.19547	1.21435	1.09101	-1.33062	1.45172
134	ZM_BFc0111G20.r ZM_BFc Zea mays cDNA clone ZM_BFc0111G20 5', mRNA sequence	gi|149013905	27347.5	9.95	6	373.74	100	104.22	100	0.834297	1.02385	1.2402	8	0.834297	1.2113	0.976705	0.672715	-1.19861	1.2113	-1.02385	-1.48651	1.45189
991	ZM_BFc0163D12.r ZM_BFc Zea mays cDNA clone ZM_BFc0163D12 5', mRNA sequence	gi|149095134	22241.6	6.81	1	52.85	99.3453	52.85	99.3453	0.567913	0.801647	0.661278	1	0.567913	0.8249	1.24743	0.858811	-1.76083	-1.21227	1.24743	-1.1644	1.45251
3	ZM_BFc0032B13.r ZM_BFc Zea mays cDNA clone ZM_BFc0032B13 5', mRNA sequence	gi|148945794	31129.2	9.2	16	1430.64	100	174.03	100	0.877844	0.74064	0.948199	42	0.877844	1.28024	1.35018	0.925802	-1.13915	1.28024	1.35018	-1.08015	1.45839
115	ZM_BFc0166N16.r ZM_BFc Zea mays cDNA clone ZM_BFc0166N16 5', mRNA sequence	gi|149097268	28567.1	9.73	4	410.73	100	184.65	100	1.02849	0.816666	1.22528	6	1.02849	1.50035	1.22449	0.83939	1.02849	1.50035	1.22449	-1.19134	1.45879
1070	ZM_BFc0109D22.f ZM_BFc Zea mays cDNA clone ZM_BFc0109D22 3', mRNA sequence	gi|110537983	22375.7	9.05	1	46.03	96.8517	46.03	96.8517	5.90586	1.02624	8.84975	1	5.90586	8.62345	0.974429	0.667348	5.90586	8.62345	-1.02624	-1.49847	1.46015
270	ZM_BFc0120P20.r ZM_BFc Zea mays cDNA clone ZM_BFc0120P20 5', mRNA sequence	gi|149046444	36070.1	6.96	4	234.48	100	68.06	99.9803	0.878295	1.377	1.76735	4	0.878295	1.28347	0.726215	0.496957	-1.13857	1.28347	-1.377	-2.01225	1.46132
889	ZM_BFc0012L12.f ZM_BFc Zea mays cDNA clone ZM_BFc0012L12 3', mRNA sequence	gi|148934474	24705.9	5.79	1	64.6	99.9562	64.6	99.9562	0.886257	0.702899	0.9108	2	0.886257	1.29578	1.42268	0.973053	-1.12834	1.29578	1.42268	-1.02769	1.46208
1	ZM_BFc0002H15.r ZM_BFc Zea mays cDNA clone ZM_BFc0002H15 5', mRNA sequence	gi|148930464	29944.7	5.88	16	1814.05	100	216.66	100	0.733747	0.660318	0.70928	58	0.733747	1.07415	1.51442	1.0345	-1.36287	1.07415	1.51442	1.0345	1.46392
819	ZM_BFc0183A04.r ZM_BFc Zea mays cDNA clone ZM_BFc0183A04 5', mRNA sequence	gi|149107127	31594.8	9.66	1	71.32	99.9907	71.32	99.9907	1.26586	1.26147	2.34148	1	1.26586	1.85615	0.792729	0.540623	1.26586	1.85615	-1.26147	-1.84972	1.46632
147	ZM_BFc0164G07.r ZM_BFc Zea mays cDNA clone ZM_BFc0164G07 5', mRNA sequence	gi|149095848	33730.5	8.98	4	347.696	100	134.74	100	0.975782	0.770141	1.10323	11	0.975782	1.4325	1.29846	0.884478	-1.02482	1.4325	1.29846	-1.13061	1.46806
853	ZM_BFc0102J02.r ZM_BFc Zea mays cDNA clone ZM_BFc0102J02 5', mRNA sequence	gi|149001034	24593.1	9.67	1	67.97	99.9799	67.97	99.9799	0.956721	0.703358	0.988676	2	0.956721	1.40565	1.42175	0.967679	-1.04524	1.40565	1.42175	-1.0334	1.46924
217	zmrsub1_0B10-014-f02.s3 zmrsub1 Zea mays cDNA 3', mRNA sequence	gi|113702003	34430.8	6.89	3	271.42	100	115.25	100	0.972093	0.840057	1.20086	8	0.972093	1.4295	1.1904	0.809496	-1.02871	1.4295	1.1904	-1.23534	1.47054
23	ZM_BFc0076D10.r ZM_BFc Zea mays cDNA clone ZM_BFc0076D10 5', mRNA sequence	gi|148971168	31968.7	5.55	9	766.75	100	108.6	100	0.834526	0.843124	1.03482	17	0.834526	1.22736	1.18607	0.806445	-1.19829	1.22736	1.18607	-1.24001	1.47073
880	ZM_BFc0032B08.r ZM_BFc Zea mays cDNA clone ZM_BFc0032B08 5', mRNA sequence	gi|148945786	29574.7	5.51	1	65.42	99.9638	65.42	99.9638	0.868461	1.39887	1.78818	1	0.868461	1.27831	0.714864	0.485667	-1.15146	1.27831	-1.39887	-2.05902	1.47192
8	ZM_BFc0036M20.r ZM_BFc Zea mays cDNA clone ZM_BFc0036M20 5', mRNA sequence	gi|148948830	30580	5.2	12	1169.98	100	174.03	100	0.820071	0.729209	0.881788	29	0.820071	1.20924	1.37135	0.930009	-1.21941	1.20924	1.37135	-1.07526	1.47455
816	ZM_BFb0372K23.r ZM_BFb Zea mays cDNA 5', mRNA sequence	gi|101390287	25411	5.34	1	71.56	99.9912	71.56	99.9912	1.1331	0.888287	1.48427	1	1.1331	1.67094	1.12576	0.763408	1.1331	1.67094	1.12576	-1.30992	1.47465
989	ZM_BFc0165E07.f ZM_BFc Zea mays cDNA clone ZM_BFc0165E07 3', mRNA sequence	gi|149096317	26378.9	7.16	1	53.13	99.3861	53.13	99.3861	0.51575	0.501332	0.381784	1	0.51575	0.761539	1.99469	1.3509	-1.93892	-1.31313	1.99469	1.3509	1.47656
69	ZM_BFc0168D16.r ZM_BFc Zea mays cDNA clone ZM_BFc0168D16 5', mRNA sequence	gi|149098059	31072.2	9.83	7	498.48	100	104.22	100	0.804285	1.02488	1.21719	10	0.804285	1.18765	0.975728	0.660772	-1.24334	1.18765	-1.02488	-1.51338	1.47665
677	ZM_BFc0055G12.f ZM_BFc Zea mays cDNA clone ZM_BFc0055G12 3', mRNA sequence	gi|148959023	31479.5	8.35	1	96.63	100	96.63	100	0.856308	1.12135	1.41942	2	0.856308	1.26581	0.891779	0.603278	-1.1678	1.26581	-1.12135	-1.65761	1.47822
823	ZM_BFc0181A10.r ZM_BFc Zea mays cDNA clone ZM_BFc0181A10 5', mRNA sequence	gi|149105902	34612.4	8.17	1	71.09	99.9902	71.09	99.9902	0.744642	1.51051	1.66799	2	0.744642	1.10426	0.662029	0.446431	-1.34293	1.10426	-1.51051	-2.23999	1.48294
275	ZM_BFc0064F21.r ZM_BFc Zea mays cDNA clone ZM_BFc0064F21 5', mRNA sequence	gi|148963973	33455.2	9.22	3	232.92	100	96.14	100	0.745313	1.07785	1.1948	4	0.745313	1.1085	0.927775	0.623799	-1.34172	1.1085	-1.07785	-1.60308	1.4873
528	ZM_BFc0163F09.r ZM_BFc Zea mays cDNA clone ZM_BFc0163F09 5', mRNA sequence	gi|149095202	30659.2	9.58	2	131.52	100	85.97	99.9997	0.873169	0.838362	1.09112	3	0.873169	1.30149	1.1928	0.800251	-1.14525	1.30149	1.1928	-1.24961	1.49054
327	ZM_BFc0148K10.r ZM_BFc Zea mays cDNA clone ZM_BFc0148K10 5', mRNA sequence	gi|149082400	31783.2	4.9	3	199.15	100	93.94	99.9999	0.775248	0.943863	1.09179	3	0.775248	1.15673	1.05948	0.710069	-1.28991	1.15673	1.05948	-1.40831	1.49207
638	ZM_BFb0337N24.f ZM_BFb Zea mays cDNA 3', mRNA sequence	gi|91054728	27015.8	5.71	1	103.87	100	103.87	100	0.903104	0.832598	1.12288	1	0.903104	1.34864	1.20106	0.804278	-1.10729	1.34864	1.20106	-1.24335	1.49334
124	ZM_BFc0118J10.r ZM_BFc Zea mays cDNA clone ZM_BFc0118J10 5', mRNA sequence	gi|149037210	29049.6	7.44	5	389.54	100	133.28	100	0.777701	0.964764	1.12197	7	0.777701	1.16295	1.03652	0.693156	-1.28584	1.16295	1.03652	-1.44268	1.49537
210	zea_010269 Normalized cDNA library from mix tissues of maize Zea mays cDNA clone zea_010269, mRNA s	gi|116817795	18242.6	5	2	275.16	100	152.15	100	0.542912	1.16018	0.942398	6	0.542912	0.812286	0.861935	0.576096	-1.84192	-1.23109	-1.16018	-1.73582	1.49617
243	ZM_BFc0016K21.r ZM_BFc Zea mays cDNA clone ZM_BFc0016K21 5', mRNA sequence	gi|148936955	31855.1	8.84	4	255.22	100	85.77	99.9997	0.362364	0.694927	0.376783	6	0.362364	0.54219	1.439	0.961733	-2.75965	-1.84437	1.439	-1.03979	1.49626
120	ZM_BFc0133E05.r ZM_BFc Zea mays cDNA clone ZM_BFc0133E05 5', mRNA sequence	gi|149074165	28169.3	7.52	4	400.81	100	123.19	100	1.01315	0.58441	0.888714	7	1.01315	1.5207	1.71113	1.14002	1.01315	1.5207	1.71113	1.14002	1.50096
121	zmrsub1_0B20-015-f08.s0 zmrsub1 Zea mays cDNA 3', mRNA sequence	gi|113703043	25196.8	5.33	4	400.81	100	123.19	100	1.01315	0.58441	0.888714	7	1.01315	1.5207	1.71113	1.14002	1.01315	1.5207	1.71113	1.14002	1.50096
867	ZM_BFb0352G08.r ZM_BFb Zea mays cDNA 5', mRNA sequence	gi|94477086	29485.8	5.29	1	66.66	99.9728	66.66	99.9728	0.742348	1.00552	1.12066	1	0.742348	1.11451	0.994511	0.662422	-1.34708	1.11451	-1.00552	-1.50961	1.50133
678	zmrsub1_0B10-012-d10.s3 zmrsub1 Zea mays cDNA 3', mRNA sequence	gi|113701800	16170.6	9.88	2	96.22	100	51.71	99.1487	0.552097	0.946603	0.784978	2	0.552097	0.829258	1.05641	0.703328	-1.81127	-1.2059	1.05641	-1.42181	1.50201
881	ZM_BFc0128P24.f ZM_BFc Zea mays cDNA clone ZM_BFc0128P24 3', mRNA sequence	gi|149071333	30737.3	5.54	1	65.41	99.9637	65.41	99.9637	0.594558	1.16009	1.03619	2	0.594558	0.893195	0.862001	0.573794	-1.68192	-1.11958	-1.16009	-1.74279	1.50228
513	ZM_BFc0055D07.r ZM_BFc Zea mays cDNA clone ZM_BFc0055D07 5', mRNA sequence	gi|148958904	28934.6	9.59	2	137.44	100	71.75	99.9916	0.694812	0.834824	0.871447	3	0.694812	1.04387	1.19786	0.797308	-1.43924	1.04387	1.19786	-1.25422	1.50238
951	ZM_BFc0113L14.r ZM_BFc Zea mays cDNA clone ZM_BFc0113L14 5', mRNA sequence	gi|149015063	28892.3	8.4	1	57.2	99.7595	57.2	99.7595	0.828972	1.00334	1.25006	1	0.828972	1.24589	0.99667	0.663148	-1.20631	1.24589	-1.00334	-1.50796	1.50294
52	ZM_BFc0185E01.r ZM_BFc Zea mays cDNA clone ZM_BFc0185E01 5', mRNA sequence	gi|149108589	30197.5	9.56	6	541.08	100	147.9	100	0.762968	0.585444	0.673155	11	0.762968	1.14982	1.70811	1.13342	-1.31067	1.14982	1.70811	1.13342	1.50704
697	ZM_BFb0358B01.f ZM_BFb Zea mays cDNA 3', mRNA sequence	gi|88756457	25793.2	7.33	1	92.96	99.9999	92.96	99.9999	0.793268	0.959316	1.14718	1	0.793268	1.19584	1.04241	0.691491	-1.26061	1.19584	1.04241	-1.44615	1.50748
630	zea448H03 Normalized cDNA library from mix tissues of maize Zea mays cDNA clone zea448H03, mRNA seq	gi|116816183	16332.8	5.95	1	105.06	100	105.06	100	0.507578	1.04254	0.79786	2	0.507578	0.765303	0.959194	0.636174	-1.97014	-1.30667	-1.04254	-1.5719	1.50775
646	ZM_BFc0162C10.f ZM_BFc Zea mays cDNA clone ZM_BFc0162C10 3', mRNA sequence	gi|149090702	21337.5	8.74	1	102.36	100	102.36	100	1.21781	1.04741	1.92394	1	1.21781	1.83685	0.954733	0.632974	1.21781	1.83685	-1.04741	-1.57984	1.50833
594	ZM_BFc0132H16.r ZM_BFc Zea mays cDNA clone ZM_BFc0132H16 5', mRNA sequence	gi|149073707	32771.4	10.59	2	112.036	100	65.83	99.967	0.810494	0.730113	0.892881	2	0.810494	1.22293	1.36965	0.90773	-1.23381	1.22293	1.36965	-1.10165	1.50887
1062	ZM_BFb0303O01.f ZM_BFb Zea mays cDNA 3', mRNA sequence	gi|91052674	22225.9	9.1	1	46.69	97.2956	46.69	97.2956	0.822452	0.977264	1.21321	1	0.822452	1.24144	1.02326	0.677913	-1.21588	1.24144	1.02326	-1.47512	1.50943
361	MSAM056555_3012_0498 LCM-dissected maize shoot apical meristem cDNA Zea mays cDNA, mRNA sequence	gi|113753657	4399.25	5.65	3	184.01	100	68.81	99.9834	0.952503	0.640575	0.922185	4	0.952503	1.43962	1.5611	1.03288	-1.04987	1.43962	1.5611	1.03288	1.51141
530	ZM_BFc0090C03.f ZM_BFc Zea mays cDNA clone ZM_BFc0090C03 3', mRNA sequence	gi|148986783	29131.2	4.6	1	130.68	100	130.68	100	0.765514	0.950954	1.10208	2	0.765514	1.15892	1.05158	0.69461	-1.30631	1.15892	1.05158	-1.43966	1.51391
322	ZM_BFb0336D17.r ZM_BFb Zea mays cDNA 5', mRNA sequence	gi|93282313	20686.1	9.96	2	201.64	100	134.23	100	0.66922	0.588401	0.596403	5	0.66922	1.0136	1.69952	1.12209	-1.49428	1.0136	1.69952	1.12209	1.5146
871	ZM_BFc0166O11.r ZM_BFc Zea mays cDNA clone ZM_BFc0166O11 5', mRNA sequence	gi|149097295	30624.2	5.06	1	66.06	99.9687	66.06	99.9687	1.19461	0.696569	1.26035	2	1.19461	1.80936	1.43561	0.947845	1.19461	1.80936	1.43561	-1.05503	1.5146
999	ZM_BFc0119H07.r ZM_BFc Zea mays cDNA clone ZM_BFc0119H07 5', mRNA sequence	gi|149041122	32613.4	9.88	1	52.35	99.2654	52.35	99.2654	0.713717	0.643894	0.696205	1	0.713717	1.08124	1.55305	1.02515	-1.40112	1.08124	1.55305	1.02515	1.51494
749	ZM_BFc0035F10.r ZM_BFc Zea mays cDNA clone ZM_BFc0035F10 5', mRNA sequence	gi|148947753	30820.9	8.74	1	82.38	99.9993	82.38	99.9993	0.312311	0.765693	0.362833	2	0.312311	0.473863	1.30601	0.860755	-3.20194	-2.11032	1.30601	-1.16177	1.51728
568	III-952-1A-H06.M13-R UGIII-Reseq Zea mays cDNA, mRNA sequence	gi|88758397	20723	8.73	1	118.88	100	118.88	100	0.998619	1.14897	1.7417	3	0.998619	1.51588	0.870348	0.573359	-1.00138	1.51588	-1.14897	-1.74411	1.51798
113	ZM_BFc0045D13.r ZM_BFc Zea mays cDNA clone ZM_BFc0045D13 5', mRNA sequence	gi|148953662	29883.3	9.15	4	415.09	100	170.58	100	0.898014	2.20232	3.00321	10	0.898014	1.36366	0.454068	0.299018	-1.11357	1.36366	-2.20232	-3.34428	1.51853
137	ZM_BFc0058I11.f ZM_BFc Zea mays cDNA clone ZM_BFc0058I11 3', mRNA sequence	gi|148960735	26734	8.76	4	359.26	100	148.62	100	1.05922	0.563614	0.90824	6	1.05922	1.61146	1.77426	1.16624	1.05922	1.61146	1.77426	1.16624	1.52136
263	ZM_BFc0038L05.f ZM_BFc Zea mays cDNA clone ZM_BFc0038L05 3', mRNA sequence	gi|148949986	30343.7	9.19	2	239.96	100	151.73	100	0.956655	0.593038	0.864044	4	0.956655	1.45698	1.68623	1.10718	-1.04531	1.45698	1.68623	1.10718	1.52299
649	ZM_BFc0115F02.r ZM_BFc Zea mays cDNA clone ZM_BFc0115F02 5', mRNA sequence	gi|149017000	27906.9	6.34	1	101.77	100	101.77	100	0.837034	1.47207	1.87691	2	0.837034	1.27501	0.679314	0.445965	-1.19469	1.27501	-1.47207	-2.24233	1.52324
640	ZM_BFc0172L15.r ZM_BFc Zea mays cDNA clone ZM_BFc0172L15 5', mRNA sequence	gi|149100922	29988.4	4.9	1	103.75	100	103.75	100	0.97216	0.63767	0.945268	1	0.97216	1.48238	1.56821	1.02845	-1.02864	1.48238	1.56821	1.02845	1.52483
494	zea_000873 Normalized cDNA library from mix tissues of maize Zea mays cDNA clone zea_000873, mRNA s	gi|116824584	13703.9	4.56	2	142.87	100	80.39	99.9988	0.643405	0.977047	0.959459	2	0.643405	0.981998	1.02349	0.670591	-1.55423	-1.01833	1.02349	-1.49122	1.52625
841	ZM_BFc0149F08.f ZM_BFc Zea mays cDNA clone ZM_BFc0149F08 3', mRNA sequence	gi|149082794	21771	8.12	1	69.64	99.9863	69.64	99.9863	0.707983	0.968151	1.04629	2	0.707983	1.08071	1.0329	0.676659	-1.41246	1.08071	1.0329	-1.47785	1.52646
777	ZM_BFc0180H10.f ZM_BFc Zea mays cDNA clone ZM_BFc0180H10 3', mRNA sequence	gi|149105602	24062	4.85	1	77.84	99.9979	77.84	99.9979	0.734418	0.950784	1.06645	1	0.734418	1.12166	1.05176	0.688654	-1.36162	1.12166	1.05176	-1.45211	1.52727
161	ZM_BFc0054C21.r ZM_BFc Zea mays cDNA clone ZM_BFc0054C21 5', mRNA sequence	gi|148958261	33079.7	9.78	4	333.04	100	112.95	100	0.783183	0.762305	0.912685	5	0.783183	1.19727	1.31181	0.858109	-1.27684	1.19727	1.31181	-1.16535	1.52872
350	ZM_BFc0075G20.r ZM_BFc Zea mays cDNA clone ZM_BFc0075G20 5', mRNA sequence	gi|148970781	31823.8	5.47	2	189.25	100	113.9	100	0.621596	1.23676	1.17593	2	0.621596	0.95082	0.808566	0.528597	-1.60876	-1.05172	-1.23676	-1.8918	1.52964
1074	ZM_BFb0303E01.r ZM_BFb Zea mays cDNA 5', mRNA sequence	gi|91052257	18770.9	6.92	1	45.91	96.7635	45.91	96.7635	0.716669	0.687151	0.753379	1	0.716669	1.09638	1.45528	0.951273	-1.39534	1.09638	1.45528	-1.05122	1.52983
662	ZM_BFc0100L19.f ZM_BFc Zea mays cDNA clone ZM_BFc0100L19 3', mRNA sequence	gi|149000019	28361.3	5.22	1	98.91	100	98.91	100	0.985721	1.24153	1.87542	2	0.985721	1.51057	0.805457	0.5256	-1.01449	1.51057	-1.24153	-1.90259	1.53245
504	ZM_BFc0188J08.r ZM_BFc Zea mays cDNA clone ZM_BFc0188J08 5', mRNA sequence	gi|149110559	27215.5	9.88	2	141.07	100	92.89	99.9999	0.896511	1.03897	1.42779	2	0.896511	1.37425	0.962496	0.627899	-1.11544	1.37425	-1.03897	-1.59261	1.53288
854	zea_009655 Normalized cDNA library from mix tissues of maize Zea mays cDNA clone zea_009655, mRNA s	gi|116823234	19946.4	8.37	1	67.93	99.9797	67.93	99.9797	0.772427	1.0236	1.21355	1	0.772427	1.18557	0.976947	0.636504	-1.29462	1.18557	-1.0236	-1.57108	1.53486
6	ZM_BFb0338K22.r ZM_BFb Zea mays cDNA 5', mRNA sequence	gi|93283298	27655.2	7.14	13	1294.07	100	174.03	100	0.877319	0.711735	0.958402	39	0.877319	1.34657	1.40502	0.915397	-1.13984	1.34657	1.40502	-1.09242	1.53487
918	MSAM250956_3227_2921 LCM-dissected maize inbred line Mo17 shoot apical meristem cDNA Zea mays cDNA,	gi|166587180	6100.59	10	1	60.79	99.8948	60.79	99.8948	0.747457	0.996506	1.14414	1	0.747457	1.14815	1.00351	0.653292	-1.33787	1.14815	1.00351	-1.53071	1.53608
795	ZM_BFc0016E01.r ZM_BFc Zea mays cDNA clone ZM_BFc0016E01 5', mRNA sequence	gi|148936729	34516.3	4.99	1	74.23	99.9952	74.23	99.9952	0.98101	0.939935	1.41725	1	0.98101	1.50782	1.0639	0.692193	-1.01936	1.50782	1.0639	-1.44468	1.537
995	ZM_BFc0172M05.f ZM_BFc Zea mays cDNA clone ZM_BFc0172M05 3', mRNA sequence	gi|149100948	28422.8	6.28	1	52.51	99.2919	52.51	99.2919	0.957917	0.889301	1.31047	1	0.957917	1.4736	1.12448	0.730971	-1.04393	1.4736	1.12448	-1.36804	1.53834
1010	7648 Zea mays embryo sac cDNA library Zea mays cDNA clone ES16024 5' similar to ribosomal protein L	gi|108824173	22234.5	10.07	1	51.23	99.0492	51.23	99.0492	0.685634	0.849197	0.896081	1	0.685634	1.05521	1.17758	0.765147	-1.4585	1.05521	1.17758	-1.30694	1.53903
274	ZM_BFc0005G05.r ZM_BFc Zea mays cDNA clone ZM_BFc0005G05 5', mRNA sequence	gi|148931395	30977.3	4.65	3	233.61	100	124.92	100	1.35436	1.46153	3.05117	6	1.35436	2.08765	0.684213	0.443881	1.35436	2.08765	-1.46153	-2.25286	1.54143
423	ZM_BFc0096L18.f ZM_BFc Zea mays cDNA clone ZM_BFc0096L18 3', mRNA sequence	gi|148995559	25745.3	5.39	2	163.8	100	86.04	99.9997	0.772705	0.810849	0.967244	3	0.772705	1.19288	1.23328	0.798873	-1.29416	1.19288	1.23328	-1.25176	1.54377
990	ZM_BFc0162H13.f ZM_BFc Zea mays cDNA clone ZM_BFc0162H13 3', mRNA sequence	gi|149094712	24814.7	9.61	1	53.05	99.3747	53.05	99.3747	0.942687	0.966225	1.40737	1	0.942687	1.45657	1.03496	0.669821	-1.0608	1.45657	1.03496	-1.49294	1.54512
99	ZM_BFb0315J08.r ZM_BFb Zea mays cDNA 5', mRNA sequence	gi|91875531	32107.2	5.98	5	436.38	100	140.6	100	0.8067	2.52873	3.15275	8	0.8067	1.24677	0.395455	0.255872	-1.23962	1.24677	-2.52873	-3.9082	1.54552
106	ZM_BFc0156L04.r ZM_BFc Zea mays cDNA clone ZM_BFc0156L04 5', mRNA sequence	gi|149087265	28328.5	6.1	4	421.91	100	150.54	100	0.926027	1.75369	2.51085	5	0.926027	1.43175	0.570225	0.36881	-1.07988	1.43175	-1.75369	-2.71142	1.54612
941	ZM_BFc0042N06.r ZM_BFc Zea mays cDNA clone ZM_BFc0042N06 5', mRNA sequence	gi|148952311	28669	8.57	1	57.72	99.7867	57.72	99.7867	0.597174	0.926129	0.855163	1	0.597174	0.923373	1.07976	0.698316	-1.67455	-1.08299	1.07976	-1.43202	1.54624
570	MSAM086519_0828_0433 LCM-dissected maize inbred line Mo17 shoot apical meristem cDNA Zea mays cDNA,	gi|166685761	3940.06	6.34	1	117.87	100	117.87	100	0.826889	0.984857	1.26121	4	0.826889	1.2806	1.01538	0.655634	-1.20935	1.2806	1.01538	-1.52524	1.54869
477	zea_015276 Normalized cDNA library from mix tissues of maize Zea mays cDNA clone zea_015276, mRNA s	gi|116813960	19091.8	5.78	2	146.64	100	89.5	99.9999	0.660039	1.0322	1.05616	2	0.660039	1.02321	0.968804	0.624942	-1.51506	1.02321	-1.0322	-1.60015	1.55023
130	ZM_BFc0183M05.r ZM_BFc Zea mays cDNA clone ZM_BFc0183M05 5', mRNA sequence	gi|149107610	31383.4	4.9	4	382.93	100	137.39	100	0.65239	1.18404	1.19772	6	0.65239	1.01155	0.844564	0.544694	-1.53283	1.01155	-1.18404	-1.83589	1.55053
395	MSAM264333_0253_0687 LCM-dissected maize shoot apical meristem cDNA Zea mays cDNA, mRNA sequence	gi|113666972	5095.76	6.29	2	171.21	100	88.03	99.9998	0.992159	0.543601	0.836412	3	0.992159	1.53865	1.83959	1.18621	-1.0079	1.53865	1.83959	1.18621	1.55081
1087	ZM_BFc0089P01.r ZM_BFc Zea mays cDNA clone ZM_BFc0089P01 5', mRNA sequence	gi|148986679	32645	8.81	1	45.17	96.1623	45.17	96.1623	0.808859	0.937156	1.17736	1	0.808859	1.25631	1.06706	0.687012	-1.23631	1.25631	1.06706	-1.45558	1.55319
345	306 maize leaf suppression subtractive hybridization library Zea mays cDNA, mRNA sequence	gi|194717090	18376.5	5.84	3	191.66	100	81.95	99.9992	0.904223	1.19079	1.67613	3	0.904223	1.40758	0.839779	0.539471	-1.10592	1.40758	-1.19079	-1.85367	1.55667
209	zea231H11 Normalized cDNA library from mix tissues of maize Zea mays cDNA clone zea231H11, mRNA seq	gi|116817022	22884.2	9.37	3	275.976	100	124.95	100	0.834729	0.81099	1.05445	3	0.834729	1.3002	1.23306	0.791626	-1.19799	1.3002	1.23306	-1.26322	1.55763
912	ZM_BFc0121E09.f ZM_BFc Zea mays cDNA clone ZM_BFc0121E09 3', mRNA sequence	gi|149047142	24101.9	10.2	1	61.76	99.9158	61.76	99.9158	0.904374	0.33749	0.475468	2	0.904374	1.40884	2.96305	1.90207	-1.10574	1.40884	2.96305	1.90207	1.5578
1106	MSAM268061_2687_0025 LCM-dissected maize shoot apical meristem cDNA Zea mays cDNA, mRNA sequence	gi|113839772	6004.36	8.12	1	44.14	95.1351	44.14	95.1351	0.7448	0.843246	0.97903	1	0.7448	1.16103	1.18589	0.760752	-1.34264	1.16103	1.18589	-1.31449	1.55884
653	ZM_BFc0064P23.f ZM_BFc Zea mays cDNA clone ZM_BFc0064P23 3', mRNA sequence	gi|148964295	30473.2	9.29	1	101.23	100	101.23	100	0.93196	0.90234	1.31156	1	0.93196	1.45351	1.10823	0.710571	-1.07301	1.45351	1.10823	-1.40732	1.55963
220	ZM_BFc0029B08.f ZM_BFc Zea mays cDNA clone ZM_BFc0029B08 3', mRNA sequence	gi|148943954	28989.1	8.67	3	270.01	100	162.95	100	0.782288	1.16869	1.42703	3	0.782288	1.22104	0.855657	0.548195	-1.2783	1.22104	-1.16869	-1.82417	1.56086
981	ZM_BFc0161B03.f ZM_BFc Zea mays cDNA clone ZM_BFc0161B03 3', mRNA sequence	gi|149089999	28753.8	8.87	1	53.88	99.4835	53.88	99.4835	0.700359	0.72226	0.7901	1	0.700359	1.09393	1.38454	0.886418	-1.42784	1.09393	1.38454	-1.12814	1.56195
465	ZM_BFc0115L23.f ZM_BFc Zea mays cDNA clone ZM_BFc0115L23 3', mRNA sequence	gi|149021622	27272.4	9.32	2	152.33	100	97.51	100	0.755196	3.24168	3.82843	3	0.755196	1.181	0.308482	0.19726	-1.32416	1.181	-3.24168	-5.06945	1.56383
153	ZM_BFc0074M03.r ZM_BFc Zea mays cDNA clone ZM_BFc0074M03 5', mRNA sequence	gi|148970199	30595.7	5.42	3	342.32	100	199.27	100	0.857814	1.38259	1.85475	7	0.857814	1.34151	0.723282	0.462494	-1.16575	1.34151	-1.38259	-2.16219	1.56387
934	ZM_BFc0024D09.r ZM_BFc Zea mays cDNA clone ZM_BFc0024D09 5', mRNA sequence	gi|148941047	35110.8	10.04	1	58.22	99.8099	58.22	99.8099	0.718883	0.961564	1.08116	1	0.718883	1.12437	1.03997	0.664921	-1.39105	1.12437	1.03997	-1.50394	1.56405
430	MSAM242878_2157_0436 LCM-dissected maize inbred line Mo17 shoot apical meristem cDNA Zea mays cDNA,	gi|166569300	3972	3.8	1	160.41	100	160.41	100	0.658283	0.893126	0.919681	2	0.658283	1.02973	1.11966	0.715773	-1.5191	1.02973	1.11966	-1.39709	1.56427
54	ZM_BFc0075F03.r ZM_BFc Zea mays cDNA clone ZM_BFc0075F03 5', mRNA sequence	gi|148970735	31897.8	9.28	6	533.48	100	130.92	100	0.973276	0.556013	0.847014	17	0.973276	1.52337	1.79852	1.14907	-1.02746	1.52337	1.79852	1.14907	1.5652
901	ZM_BFc0143H12.f ZM_BFc Zea mays cDNA clone ZM_BFc0143H12 3', mRNA sequence	gi|149079504	25862.7	8.78	1	63.32	99.9412	63.32	99.9412	0.413235	1.04911	0.678969	1	0.413235	0.647187	0.953191	0.608621	-2.41993	-1.54515	-1.04911	-1.64306	1.56615
595	ZM_BFc0108H08.r ZM_BFc Zea mays cDNA clone ZM_BFc0108H08 5', mRNA sequence	gi|149206150	21322.7	6.08	2	112.75	100	58.55	99.8238	0.820435	0.439983	0.565676	3	0.820435	1.28568	2.27281	1.45036	-1.21887	1.28568	2.27281	1.45036	1.56707
888	ZM_BFc0103F09.f ZM_BFc Zea mays cDNA clone ZM_BFc0103F09 3', mRNA sequence	gi|149001485	33495.2	4.91	1	64.75	99.9577	64.75	99.9577	0.710394	0.818019	0.910985	1	0.710394	1.11365	1.22246	0.779808	-1.40767	1.11365	1.22246	-1.28237	1.56765
17	ZM_BFc0171D03.r ZM_BFc Zea mays cDNA clone ZM_BFc0171D03 5', mRNA sequence	gi|149099938	32128.9	9.64	11	848.37	100	116.37	100	1.04131	0.816663	1.3335	24	1.04131	1.63287	1.2245	0.780883	1.04131	1.63287	1.2245	-1.2806	1.56809
660	ZM_BFc0159P09.r ZM_BFc Zea mays cDNA clone ZM_BFc0159P09 5', mRNA sequence	gi|149089355	31137.6	5.49	2	99.4	100	52.1	99.2218	0.900648	1.00664	1.42308	2	0.900648	1.41369	0.993399	0.632887	-1.11031	1.41369	-1.00664	-1.58006	1.56963
39	ZM_BFc0124D21.r ZM_BFc Zea mays cDNA clone ZM_BFc0124D21 5', mRNA sequence	gi|149060154	34222.3	5.75	9	623.85	100	99.81	100	0.772113	0.825685	1.00104	11	0.772113	1.21237	1.21112	0.771313	-1.29515	1.21237	1.21112	-1.29649	1.5702
459	ZM_BFc0074C08.r ZM_BFc Zea mays cDNA clone ZM_BFc0074C08 5', mRNA sequence	gi|148969886	31154.2	6.17	2	153.88	100	95.7	100	0.552734	1.38675	1.20402	3	0.552734	0.868234	0.721111	0.459073	-1.80919	-1.15176	-1.38675	-2.1783	1.5708
318	ZM_BFb0277N02.r ZM_BFb Zea mays cDNA 5', mRNA sequence	gi|89247902	26262.4	5.81	2	203.78	100	154.15	100	0.796732	1.15505	1.45101	3	0.796732	1.25623	0.865763	0.549089	-1.25513	1.25623	-1.15505	-1.8212	1.57673
932	8746 Zea mays embryo sac cDNA library Zea mays cDNA clone ES18079 5' similar to water stress protei	gi|109179050	13278.2	9.48	1	58.52	99.8226	58.52	99.8226	0.678999	0.865782	0.926929	1	0.678999	1.07063	1.15503	0.732525	-1.47276	1.07063	1.15503	-1.36514	1.57677
831	ZM_BFc0022O14.f ZM_BFc Zea mays cDNA clone ZM_BFc0022O14 3', mRNA sequence	gi|110203147	22506.4	8.77	1	70.4	99.9885	70.4	99.9885	0.688112	0.663455	0.720771	1	0.688112	1.08639	1.50726	0.954689	-1.45325	1.08639	1.50726	-1.04746	1.5788
449	ZM_BFc0022J13.r ZM_BFc Zea mays cDNA clone ZM_BFc0022J13 5', mRNA sequence	gi|148940094	28238.9	8.59	1	155.61	100	155.61	100	0.751944	0.934494	1.11264	2	0.751944	1.19064	1.0701	0.675819	-1.32989	1.19064	1.0701	-1.47969	1.58341
905	MSAM195660_1762_0538 LCM-dissected maize inbred line Mo17 shoot apical meristem cDNA Zea mays cDNA,	gi|166473608	4778.61	6.4	1	62.6	99.9306	62.6	99.9306	0.832922	0.830715	1.09837	1	0.832922	1.3222	1.20378	0.758324	-1.20059	1.3222	1.20378	-1.3187	1.58742
34	ZM_BFc0130I15.r ZM_BFc Zea mays cDNA clone ZM_BFc0130I15 5', mRNA sequence	gi|149072481	26288.1	9.86	9	662.45	100	110.85	100	1.06207	0.814581	1.37445	17	1.06207	1.6873	1.22762	0.77273	1.06207	1.6873	1.22762	-1.29411	1.58869
176	zea239D09 Normalized cDNA library from mix tissues of maize Zea mays cDNA clone zea239D09, mRNA seq	gi|116824048	26140.5	9.2	4	315.47	100	100.03	100	1.02919	0.515067	0.842544	6	1.02919	1.6358	1.9415	1.22153	1.02919	1.6358	1.9415	1.22153	1.58939
35	ZM_BFc0138C05.f ZM_BFc Zea mays cDNA clone ZM_BFc0138C05 3', mRNA sequence	gi|149076911	28203.5	9.07	6	657.14	100	157.89	100	0.982398	0.866328	1.35293	6	0.982398	1.56168	1.1543	0.726129	-1.01792	1.56168	1.1543	-1.37717	1.58966
976	ZM_BFc0173C08.f ZM_BFc Zea mays cDNA clone ZM_BFc0173C08 3', mRNA sequence	gi|149206966	24028.2	10.58	1	54.51	99.5532	54.51	99.5532	0.757502	0.844819	1.01873	1	0.757502	1.20585	1.18369	0.743576	-1.32013	1.20585	1.18369	-1.34485	1.59188
518	ZM_BFc0145H14.r ZM_BFc Zea mays cDNA clone ZM_BFc0145H14 5', mRNA sequence	gi|149080689	30029	8.05	2	135.52	100	69.45	99.9857	0.79068	0.832437	1.04803	2	0.79068	1.25899	1.20129	0.754445	-1.26473	1.25899	1.20129	-1.32548	1.59228
519	ZM_BFb0372H19.r ZM_BFb Zea mays cDNA 5', mRNA sequence	gi|101390028	24262.1	6.49	2	135.52	100	69.45	99.9857	0.79068	0.832437	1.04803	2	0.79068	1.25899	1.20129	0.754445	-1.26473	1.25899	1.20129	-1.32548	1.59228
332	ZM_BFc0168G03.f ZM_BFc Zea mays cDNA clone ZM_BFc0168G03 3', mRNA sequence	gi|149098161	31824.8	9.85	3	197.14	100	104.48	100	0.672707	1.07167	1.15005	8	0.672707	1.07314	0.933126	0.584938	-1.48653	1.07314	-1.07167	-1.70958	1.59525
415	ZM_BFc0126C01.r ZM_BFc Zea mays cDNA clone ZM_BFc0126C01 5', mRNA sequence	gi|149067539	24734.5	6.4	2	165.52	100	87.35	99.9998	0.78679	1.10806	1.39223	3	0.78679	1.25645	0.902479	0.565132	-1.27099	1.25645	-1.10806	-1.7695	1.59694
340	ZM_BFc0111A07.r ZM_BFc Zea mays cDNA clone ZM_BFc0111A07 5', mRNA sequence	gi|149013718	27951.9	5.26	2	193.98	100	108.59	100	0.779	0.847204	1.05448	5	0.779	1.24466	1.18035	0.738752	-1.2837	1.24466	1.18035	-1.35363	1.59777
1058	ZM_BFc0070L06.r ZM_BFc Zea mays cDNA clone ZM_BFc0070L06 5', mRNA sequence	gi|148967387	30030.2	9.52	1	46.78	97.351	46.78	97.351	0.884747	0.622533	0.881952	2	0.884747	1.41672	1.60634	1.00317	-1.13027	1.41672	1.60634	1.00317	1.60127
804	ZM_BFb0355H13.f ZM_BFb Zea mays cDNA 3', mRNA sequence	gi|88756112	20358.7	6.21	1	72.66	99.9932	72.66	99.9932	0.518342	1.04595	0.869761	1	0.518342	0.831554	0.956072	0.59596	-1.92923	-1.20257	-1.04595	-1.67796	1.60426
1026	ZM_BFc0163P13.r ZM_BFc Zea mays cDNA clone ZM_BFc0163P13 5', mRNA sequence	gi|149095646	30308.8	8.56	1	49.64	98.6289	49.64	98.6289	0.891124	0.787532	1.12829	1	0.891124	1.4327	1.26979	0.789797	-1.12218	1.4327	1.26979	-1.26615	1.60774
75	ZM_BFc0103O05.f ZM_BFc Zea mays cDNA clone ZM_BFc0103O05 3', mRNA sequence	gi|149004618	30045	7.21	4	476.48	100	150.54	100	0.981257	1.71267	2.7023	6	0.981257	1.57783	0.583882	0.363119	-1.0191	1.57783	-1.71267	-2.75392	1.60796
856	ZM_BFc0154H06.f ZM_BFc Zea mays cDNA clone ZM_BFc0154H06 3', mRNA sequence	gi|149085748	27003.8	6.79	1	67.85	99.9793	67.85	99.9793	0.920637	0.69865	1.03476	1	0.920637	1.48109	1.43133	0.889708	-1.0862	1.48109	1.43133	-1.12396	1.60876
796	ZM_BFc0127K14.r ZM_BFc Zea mays cDNA clone ZM_BFc0127K14 5', mRNA sequence	gi|149070398	25925.7	9.24	1	74.01	99.995	74.01	99.995	0.81919	0.657646	0.867682	1	0.81919	1.31937	1.52057	0.944114	-1.22072	1.31937	1.52057	-1.05919	1.61058
1092	ZM_BFc0118D23.r ZM_BFc Zea mays cDNA clone ZM_BFc0118D23 5', mRNA sequence	gi|149034261	29260.9	5.09	1	44.83	95.8498	44.83	95.8498	0.944501	0.827396	1.25913	1	0.944501	1.52179	1.20861	0.750125	-1.05876	1.52179	1.20861	-1.33311	1.61121
279	ZM_BFc0129H06.f ZM_BFc Zea mays cDNA clone ZM_BFc0129H06 3', mRNA sequence	gi|149071618	29983.5	4.8	2	231.33	100	176.36	100	0.748235	0.632965	0.763443	5	0.748235	1.20614	1.57987	0.98008	-1.33648	1.20614	1.57987	-1.02033	1.61198
22	ZM_BFc0128G14.r ZM_BFc Zea mays cDNA clone ZM_BFc0128G14 5', mRNA sequence	gi|149070922	29499.6	6.38	7	784.88	100	191.7	100	1.79513	1.52895	4.42548	11	1.79513	2.89445	0.654042	0.405636	1.79513	2.89445	-1.52895	-2.46527	1.61239
470	ZM_BFc0188N17.r ZM_BFc Zea mays cDNA clone ZM_BFc0188N17 5', mRNA sequence	gi|149110738	29450.3	5.98	2	149.26	100	82.42	99.9993	0.864048	1.03637	1.44543	2	0.864048	1.3947	0.964906	0.597779	-1.15734	1.3947	-1.03637	-1.67286	1.61415
532	ZM_BFc0172A03.r ZM_BFc Zea mays cDNA clone ZM_BFc0172A03 5', mRNA sequence	gi|149100476	35327.9	6.55	2	129.76	100	65.12	99.9612	0.743734	1.06104	1.27464	3	0.743734	1.20131	0.94247	0.583487	-1.34457	1.20131	-1.06104	-1.71383	1.61524
60	ZM_BFb0373C09.r ZM_BFb Zea mays cDNA 5', mRNA sequence	gi|101390783	26306.3	4.74	4	517.466	100	168.52	100	0.820322	0.685895	0.90943	7	0.820322	1.3259	1.45795	0.902018	-1.21903	1.3259	1.45795	-1.10863	1.61632
718	ZM_BFb0319C17.r ZM_BFb Zea mays cDNA 5', mRNA sequence	gi|91877192	23401.4	9.14	1	87.98	99.9998	87.98	99.9998	0.964848	0.623578	0.973439	2	0.964848	1.56105	1.60365	0.991175	-1.03643	1.56105	1.60365	-1.0089	1.61793
85	ZM_BFc0009E18.r ZM_BFc Zea mays cDNA clone ZM_BFc0009E18 5', mRNA sequence	gi|148932825	33546.6	6.53	6	453.73	100	104.28	100	0.721454	0.796702	0.93017	7	0.721454	1.16752	1.25517	0.775615	-1.38609	1.16752	1.25517	-1.2893	1.6183
416	ZM_BFc0109G19.f ZM_BFc Zea mays cDNA clone ZM_BFc0109G19 3', mRNA sequence	gi|149010296	23870.9	8.07	2	165.49	100	95.85	100	0.942495	0.641361	0.978368	3	0.942495	1.52546	1.55919	0.963334	-1.06101	1.52546	1.55919	-1.03806	1.61853
1028	ZM_BFc0048N04.f ZM_BFc Zea mays cDNA clone ZM_BFc0048N04 3', mRNA sequence	gi|148955654	23590.3	10.34	1	49.4	98.551	49.4	98.551	0.644822	0.872937	0.911152	1	0.644822	1.04378	1.14556	0.7077	-1.55082	1.04378	1.14556	-1.41303	1.61871
181	ZM_BFc0007F02.f ZM_BFc Zea mays cDNA clone ZM_BFc0007F02 3', mRNA sequence	gi|148929472	26894.1	7.21	4	308.67	100	114.94	100	0.951637	0.641095	0.990902	7	0.951637	1.54564	1.55983	0.960375	-1.05082	1.54564	1.55983	-1.04126	1.62419
627	153 maize leaf suppression subtractive hybridization library Zea mays cDNA, mRNA sequence	gi|194716931	24154.2	4.84	2	105.18	100	52.78	99.3346	0.847513	1.08923	1.50038	2	0.847513	1.37747	0.918078	0.564865	-1.17992	1.37747	-1.08923	-1.77033	1.6253
1059	ZM_BFb0371A10.f ZM_BFb Zea mays cDNA 3', mRNA sequence	gi|101387845	24815	8.94	1	46.76	97.3388	46.76	97.3388	0.808797	0.909301	1.19569	1	0.808797	1.31496	1.09975	0.676426	-1.2364	1.31496	1.09975	-1.47836	1.62582
303	8325 Zea mays embryo sac cDNA library Zea mays cDNA clone ES17754 5' similar to hsp 82, mRNA sequen	gi|108954245	24971.6	4.63	2	211.73	100	124.81	100	0.757557	1.03159	1.27193	3	0.757557	1.23299	0.96938	0.595595	-1.32003	1.23299	-1.03159	-1.67899	1.62758
521	ZM_BFc0164A15.f ZM_BFc Zea mays cDNA clone ZM_BFc0164A15 3', mRNA sequence	gi|149095685	27506.3	6.94	2	135.12	100	79.72	99.9987	0.916294	0.606471	0.906098	3	0.916294	1.49405	1.64888	1.01125	-1.09135	1.49405	1.64888	1.01125	1.63053
522	ZM_BFc0030I24.r ZM_BFc Zea mays cDNA clone ZM_BFc0030I24 5', mRNA sequence	gi|148944886	31521.1	9.43	2	134.96	100	76.09	99.9969	0.879024	0.95267	1.36845	2	0.879024	1.43643	1.04968	0.642352	-1.13763	1.43643	1.04968	-1.55678	1.63412
670	zmrsub1_0B20-020-h06.s1 zmrsub1 Zea mays cDNA 3', mRNA sequence	gi|113703540	29167.7	8.18	1	97.5062	100	98.47	100	0.695621	0.903447	1.02706	1	0.695621	1.13682	1.10687	0.677295	-1.43757	1.13682	1.10687	-1.47646	1.63425
478	MSAM129984_3227_2730 LCM-dissected maize inbred line Mo17 shoot apical meristem cDNA Zea mays cDNA,	gi|166679353	6147.48	9.92	2	146.64	100	96.44	100	0.894681	0.732447	1.07096	7	0.894681	1.46217	1.36529	0.835401	-1.11772	1.46217	1.36529	-1.19703	1.63429
479	MSAM280789_1286_3385 LCM-dissected maize inbred line Mo17 shoot apical meristem cDNA Zea mays cDNA,	gi|166559369	5116.78	9.43	2	146.64	100	96.44	100	0.894681	0.732447	1.07096	7	0.894681	1.46217	1.36529	0.835401	-1.11772	1.46217	1.36529	-1.19703	1.63429
798	zea_003526 Normalized cDNA library from mix tissues of maize Zea mays cDNA clone zea_003526, mRNA s	gi|116813788	23435.5	9.3	1	73.58	99.9945	73.58	99.9945	0.587342	0.731265	0.702789	2	0.587342	0.961059	1.36749	0.83573	-1.70259	-1.04052	1.36749	-1.19656	1.63629
408	ZM_BFc0185D07.r ZM_BFc Zea mays cDNA clone ZM_BFc0185D07 5', mRNA sequence	gi|149108562	30635.7	4.67	1	168.7	100	168.7	100	0.554748	1.04357	0.949942	4	0.554748	0.910278	0.958246	0.583981	-1.80262	-1.09857	-1.04357	-1.71238	1.64088
117	ZM_BFc0033G04.f ZM_BFc Zea mays cDNA clone ZM_BFc0033G04 3', mRNA sequence	gi|148946713	29870.7	4.77	4	407.57	100	144.74	100	0.815369	1.6157	2.16226	9	0.815369	1.33828	0.618927	0.377091	-1.22644	1.33828	-1.6157	-2.65188	1.64132
484	ZM_BFc0097L15.f ZM_BFc Zea mays cDNA clone ZM_BFc0097L15 3', mRNA sequence	gi|148996046	25728.6	9.72	2	146.19	100	87.12	99.9998	1.01436	1.048	1.7459	2	1.01436	1.66594	0.9542	0.580996	1.01436	1.66594	-1.048	-1.72118	1.64235
537	III-952-5A-D04.M13-R UGIII-Reseq Zea mays cDNA, mRNA sequence	gi|89106410	23972.5	5.41	1	128.12	100	128.12	100	0.628444	1.44502	1.49198	2	0.628444	1.03249	0.69203	0.421216	-1.59123	1.03249	-1.44502	-2.37408	1.64293
826	zmrsub1_0B20-012-c02.s1 zmrsub1 Zea mays cDNA 3', mRNA sequence	gi|113702709	35132.7	4.41	1	70.77	99.9894	70.77	99.9894	0.710837	0.857842	1.00206	1	0.710837	1.16811	1.16572	0.709378	-1.40679	1.16811	1.16572	-1.40969	1.64329
319	ZM_BFc0172P19.f ZM_BFc Zea mays cDNA clone ZM_BFc0172P19 3', mRNA sequence	gi|149101088	23548.5	5.81	2	202.65	100	135.57	100	0.762669	0.521487	0.655239	2	0.762669	1.25648	1.91759	1.16396	-1.31118	1.25648	1.91759	1.16396	1.64748
840	ZM_BFc0053B06.f ZM_BFc Zea mays cDNA clone ZM_BFc0053B06 3', mRNA sequence	gi|149205514	13538.2	6.19	1	69.71	99.9865	69.71	99.9865	0.55418	1.05972	0.968745	1	0.55418	0.914155	0.943649	0.572059	-1.80447	-1.09391	-1.05972	-1.74807	1.64956
792	ZM_BFc0096F07.r ZM_BFc Zea mays cDNA clone ZM_BFc0096F07 5', mRNA sequence	gi|148995245	32971.3	5.39	1	74.54	99.9956	74.54	99.9956	0.598934	0.720041	0.711506	1	0.598934	0.988146	1.38881	0.841784	-1.66963	-1.012	1.38881	-1.18795	1.64984
1021	ZM_BFc0117L02.f ZM_BFc Zea mays cDNA clone ZM_BFc0117L02 3', mRNA sequence	gi|149029842	27975.6	6.59	1	49.98	98.7321	49.98	98.7321	0.672438	0.963969	1.06979	1	0.672438	1.10978	1.03738	0.628569	-1.48713	1.10978	1.03738	-1.59092	1.65038
296	ZM_BFc0185E02.f ZM_BFc Zea mays cDNA clone ZM_BFc0185E02 3', mRNA sequence	gi|149108590	25670.3	4.81	2	217.06	100	135.11	100	0.840882	0.670701	0.931426	5	0.840882	1.38873	1.49098	0.90279	-1.18923	1.38873	1.49098	-1.10768	1.65152
1067	ZM_BFc0186J08.r ZM_BFc Zea mays cDNA clone ZM_BFc0186J08 5', mRNA sequence	gi|149109341	22496.2	6.04	1	46.2	96.9726	46.2	96.9726	0.779945	0.848299	1.09502	1	0.779945	1.29084	1.17883	0.712265	-1.28214	1.29084	1.17883	-1.40397	1.65504
342	MSAM232243_0790_3720 LCM-dissected maize shoot apical meristem cDNA Zea mays cDNA, mRNA sequence	gi|113668949	4675.47	5.54	2	193.54	100	98.41	100	0.919767	0.645808	0.983365	3	0.919767	1.52269	1.54845	0.935325	-1.08723	1.52269	1.54845	-1.06915	1.65552
573	ZM_BFc0006M16.r ZM_BFc Zea mays cDNA clone ZM_BFc0006M16 5', mRNA sequence	gi|149204954	18055.3	5.21	2	117.4	100	66.32	99.9706	0.624938	0.648559	0.671324	2	0.624938	1.0351	1.54188	0.930903	-1.60016	1.0351	1.54188	-1.07423	1.65633
97	ZM_BFc0111B22.r ZM_BFc Zea mays cDNA clone ZM_BFc0111B22 5', mRNA sequence	gi|149013765	30432.2	9.96	7	437.88	100	104.22	100	0.968458	0.94412	1.51711	9	0.968458	1.60691	1.05919	0.638355	-1.03257	1.60691	1.05919	-1.56653	1.65924
287	ZM_BFc0115O11.f ZM_BFc Zea mays cDNA clone ZM_BFc0115O11 3', mRNA sequence	gi|149023518	33855.6	9.07	3	226.18	100	100.54	100	0.772017	0.947233	1.21436	4	0.772017	1.282	1.05571	0.635742	-1.29531	1.282	1.05571	-1.57296	1.66059
651	ZM_BFc0066E11.r ZM_BFc Zea mays cDNA clone ZM_BFc0066E11 5', mRNA sequence	gi|148964993	30102.7	6.58	1	101.39	100	101.39	100	1.2951	0.677173	1.45848	2	1.2951	2.15377	1.47673	0.887983	1.2951	2.15377	1.47673	-1.12615	1.66301
381	ZM_BFc0179G22.r ZM_BFc Zea mays cDNA clone ZM_BFc0179G22 5', mRNA sequence	gi|149104965	24518.4	9.42	1	174.74	100	174.74	100	0.766642	0.935384	1.19275	4	0.766642	1.27514	1.06908	0.642754	-1.30439	1.27514	1.06908	-1.55581	1.66328
271	zea_002833 Normalized cDNA library from mix tissues of maize Zea mays cDNA clone zea_002833, mRNA s	gi|116822961	14477.1	8.42	3	234.47	100	103.9	100	0.235853	0.587225	0.231067	6	0.235853	0.393489	1.70292	1.02072	-4.23993	-2.54137	1.70292	1.02072	1.66836
545	ZM_BFc0144N07.r ZM_BFc Zea mays cDNA clone ZM_BFc0144N07 5', mRNA sequence	gi|149080306	30689.7	4.65	2	126.24	100	64.49	99.9551	0.588452	0.675888	0.66517	2	0.588452	0.984142	1.47953	0.884664	-1.69937	-1.01611	1.47953	-1.13037	1.67243
376	ZM_BFc0153D15.r ZM_BFc Zea mays cDNA clone ZM_BFc0153D15 5', mRNA sequence	gi|149084974	31840.7	5.93	2	176.05	100	118.15	100	0.938483	0.880974	1.38407	3	0.938483	1.57107	1.13511	0.67806	-1.06555	1.57107	1.13511	-1.4748	1.67405
964	ZM_BFc0096D12.f ZM_BFc Zea mays cDNA clone ZM_BFc0096D12 3', mRNA sequence	gi|148995142	20138	5.33	1	55.4	99.636	55.4	99.636	0.721361	2.90519	3.51092	2	0.721361	1.2085	0.344211	0.205462	-1.38627	1.2085	-2.90519	-4.86708	1.6753
583	ZM_BFc0189K14.r ZM_BFc Zea mays cDNA clone ZM_BFc0189K14 5', mRNA sequence	gi|149111280	27886.6	6.28	2	114.82	100	59.84	99.8691	0.792205	1.15373	1.53199	2	0.792205	1.32785	0.866752	0.517109	-1.2623	1.32785	-1.15373	-1.93383	1.67615
611	ZM_BFc0078N23.f ZM_BFc Zea mays cDNA clone ZM_BFc0078N23 3', mRNA sequence	gi|148972561	26694.5	7.9	2	109.67	100	58.69	99.8294	0.502188	4.33512	3.65798	2	0.502188	0.8438	0.230674	0.137286	-1.99129	-1.18511	-4.33512	-7.28408	1.68025
435	ZM_BFb0350G01.f ZM_BFb Zea mays cDNA 3', mRNA sequence	gi|94475820	29239.1	9.77	2	159.19	100	85.99	99.9997	0.695558	0.859216	1.00444	2	0.695558	1.16902	1.16385	0.692481	-1.43769	1.16902	1.16385	-1.44408	1.6807
855	MSAM011376_2473_2550 LCM-dissected maize inbred line Mo17 shoot apical meristem cDNA Zea mays cDNA,	gi|166573126	4890.94	9.53	1	67.88	99.9794	67.88	99.9794	0.823949	0.579831	0.804654	2	0.823949	1.38774	1.72464	1.02398	-1.21367	1.38774	1.72464	1.02398	1.68425
380	ZM_BFc0135C21.f ZM_BFc Zea mays cDNA clone ZM_BFc0135C21 3', mRNA sequence	gi|149075197	26125.7	5.12	2	175.17	100	108.84	100	0.578779	1.14217	1.11434	3	0.578779	0.975636	0.875527	0.519391	-1.72777	-1.02497	-1.14217	-1.92533	1.68568
19	ZM_BFc0165J24.r ZM_BFc Zea mays cDNA clone ZM_BFc0165J24 5', mRNA sequence	gi|149096523	30423	4.94	8	786.682	100	149.84	100	0.728886	1.14001	1.40144	11	0.728886	1.22932	0.877185	0.520097	-1.37196	1.22932	-1.14001	-1.92272	1.68658
1012	ZZ-Dd12.r Zea mays LCM amplified non-pericyle central cylinder cell specific pGEM library Zea mays	gi|120480562	29957.4	4.37	1	50.88	98.9694	50.88	98.9694	0.695496	1.05472	1.23956	2	0.695496	1.17525	0.948119	0.561083	-1.43782	1.17525	-1.05472	-1.78227	1.6898
314	ZM_BFb0352G04.f ZM_BFb Zea mays cDNA 3', mRNA sequence	gi|94477078	28772.2	5.14	3	207.28	100	84.54	99.9996	0.703981	0.818553	0.974144	4	0.703981	1.19008	1.22167	0.722666	-1.42049	1.19008	1.22167	-1.38376	1.6905
186	ZM_BFc0030P02.f ZM_BFc Zea mays cDNA clone ZM_BFc0030P02 3', mRNA sequence	gi|148945108	29045	6.34	3	301.89	100	170.29	100	0.994935	0.873028	1.46876	8	0.994935	1.68237	1.14544	0.677398	-1.00509	1.68237	1.14544	-1.47624	1.69094
978	ZM_BFc0105C19.f ZM_BFc Zea mays cDNA clone ZM_BFc0105C19 3', mRNA sequence	gi|149005413	27030.8	5.49	1	54.2	99.5202	54.2	99.5202	0.815111	0.738099	1.02123	1	0.815111	1.3836	1.35483	0.798164	-1.22683	1.3836	1.35483	-1.25287	1.69743
527	ZM_BFb0384C03.f ZM_BFb Zea mays cDNA 3', mRNA sequence	gi|101401431	30165.4	5.87	1	132.29	100	132.29	100	0.770943	0.781795	1.02385	4	0.770943	1.30961	1.27911	0.752985	-1.29711	1.30961	1.27911	-1.32805	1.69872
842	7369 Zea mays embryo sac cDNA library Zea mays cDNA clone ES15487 5', mRNA sequence	gi|108823894	25025.4	10.51	1	69.64	99.9863	69.64	99.9863	0.727278	1.02427	1.2694	2	0.727278	1.23932	0.976304	0.57293	-1.37499	1.23932	-1.02427	-1.74541	1.70405
70	ZM_BFc0137O14.r ZM_BFc Zea mays cDNA clone ZM_BFc0137O14 5', mRNA sequence	gi|149076790	27196.4	9.87	7	486.95	100	104.22	100	1.94755	0.843362	2.80302	11	1.94755	3.32363	1.18573	0.694803	1.94755	3.32363	1.18573	-1.43926	1.70657
1024	ZM_BFc0041C20.f ZM_BFc Zea mays cDNA clone ZM_BFc0041C20 3', mRNA sequence	gi|148951375	29124.7	9.58	1	49.89	98.7056	49.89	98.7056	0.63967	0.797858	0.871294	1	0.63967	1.09204	1.25336	0.734161	-1.56331	1.09204	1.25336	-1.3621	1.7072
475	ZM_BFc0137N09.f ZM_BFc Zea mays cDNA clone ZM_BFc0137N09 3', mRNA sequence	gi|149076750	29135.4	4.75	2	147.06	100	91.63	99.9999	0.772832	0.788622	1.04222	2	0.772832	1.32157	1.26803	0.741527	-1.29394	1.32157	1.26803	-1.34857	1.71003
886	ZM_BFc0124P15.r ZM_BFc Zea mays cDNA clone ZM_BFc0124P15 5', mRNA sequence	gi|149063779	32757.6	7.64	1	64.91	99.9593	64.91	99.9593	0.676571	1.28902	1.4936	1	0.676571	1.15871	0.775783	0.452981	-1.47804	1.15871	-1.28902	-2.2076	1.71262
830	ZM_BFb0372F01.r ZM_BFb Zea mays cDNA 5', mRNA sequence	gi|101389815	26732.2	9.27	1	70.43	99.9886	70.43	99.9886	0.661587	0.873713	0.99191	1	0.661587	1.13528	1.14454	0.666983	-1.51152	1.13528	1.14454	-1.49929	1.716
370	zea_004757 Normalized cDNA library from mix tissues of maize Zea mays cDNA clone zea_004757, mRNA s	gi|116814032	21786.9	4.88	2	181.27	100	101.62	100	0.859794	0.905249	1.33607	3	0.859794	1.47591	1.10467	0.643525	-1.16307	1.47591	1.10467	-1.55394	1.71659
648	ZM_BFc0133D04.r ZM_BFc Zea mays cDNA clone ZM_BFc0133D04 5', mRNA sequence	gi|149074124	27494.4	9.4	1	102.16	100	102.16	100	0.888889	1.05035	1.60611	1	0.888889	1.52912	0.952062	0.553442	-1.125	1.52912	-1.05035	-1.80688	1.72026
727	ZM_BFc0045J17.r ZM_BFc Zea mays cDNA clone ZM_BFc0045J17 5', mRNA sequence	gi|148953888	31744.8	9.21	1	86.81	99.9997	86.81	99.9997	0.834689	0.843524	1.21369	1	0.834689	1.43883	1.1855	0.687729	-1.19805	1.43883	1.1855	-1.45406	1.72379
500	ZM_BFc0067A17.f ZM_BFc Zea mays cDNA clone ZM_BFc0067A17 3', mRNA sequence	gi|148965480	33082.7	4.96	2	141.59	100	86.39	99.9997	0.856383	1.10261	1.6278	3	0.856383	1.47632	0.906941	0.526099	-1.1677	1.47632	-1.10261	-1.90078	1.7239
751	ZM_BFc0028B14.f ZM_BFc Zea mays cDNA clone ZM_BFc0028B14 3', mRNA sequence	gi|148943274	29343.3	6.28	1	81.55	99.9991	81.55	99.9991	0.889158	0.569802	0.87528	1	0.889158	1.53611	1.755	1.01586	-1.12466	1.53611	1.755	1.01586	1.7276
339	ZM_BFc0100P07.r ZM_BFc Zea mays cDNA clone ZM_BFc0100P07 5', mRNA sequence	gi|149000137	30454.4	4.85	2	194.73	100	112.66	100	0.710717	1.05542	1.29596	4	0.710717	1.22791	0.947489	0.548408	-1.40703	1.22791	-1.05542	-1.82346	1.72771
614	ZM_BFc0123C07.r ZM_BFc Zea mays cDNA clone ZM_BFc0123C07 5', mRNA sequence	gi|149055642	30983.6	6.24	1	108.41	100	108.41	100	0.760162	0.840352	1.10584	2	0.760162	1.31593	1.18998	0.687405	-1.31551	1.31593	1.18998	-1.45475	1.73112
992	MSAM186371_0091_2595 LCM-dissected maize inbred line Mo17 shoot apical meristem cDNA Zea mays cDNA,	gi|166650846	3491.64	5.58	1	52.75	99.33	52.75	99.33	0.631932	0.998918	1.09759	1	0.631932	1.09878	1.00108	0.575745	-1.58245	1.09878	1.00108	-1.73688	1.73876
406	ZM_BFc0122A21.r ZM_BFc Zea mays cDNA clone ZM_BFc0122A21 5', mRNA sequence	gi|149050369	29362.4	5.44	3	169.1	100	63.84	99.9479	0.682185	0.981946	1.16675	4	0.682185	1.18821	1.01839	0.584686	-1.46588	1.18821	1.01839	-1.71032	1.74176
656	MSAM125817_3096_0405 LCM-dissected maize inbred line Mo17 shoot apical meristem cDNA Zea mays cDNA,	gi|166515028	5824.13	8.7	2	100.52	100	52.44	99.2804	0.782067	0.57754	0.788059	3	0.782067	1.36451	1.73148	0.992397	-1.27866	1.36451	1.73148	-1.00766	1.74475
196	ZM_BFc0111B06.r ZM_BFc Zea mays cDNA clone ZM_BFc0111B06 5', mRNA sequence	gi|149013743	32279.6	5.69	4	286.77	100	112.73	100	0.928426	1.20426	1.95124	5	0.928426	1.62029	0.830387	0.475812	-1.07709	1.62029	-1.20426	-2.10167	1.7452
122	ZM_BFc0175I09.r ZM_BFc Zea mays cDNA clone ZM_BFc0175I09 5', mRNA sequence	gi|149102584	35510	7.05	5	400.15	100	101.91	100	0.805887	0.493814	0.695005	7	0.805887	1.40742	2.02505	1.15954	-1.24087	1.40742	2.02505	1.15954	1.74643
1035	ZM_BFc0154N10.r ZM_BFc Zea mays cDNA clone ZM_BFc0154N10 5', mRNA sequence	gi|149086014	30419.6	9	1	48.87	98.3629	48.87	98.3629	1.40166	0.833109	2.04051	1	1.40166	2.44927	1.20032	0.686915	1.40166	2.44927	1.20032	-1.45578	1.74741
225	ZM_BFc0168F12.r ZM_BFc Zea mays cDNA clone ZM_BFc0168F12 5', mRNA sequence	gi|149098133	23002.1	5.71	2	267.59	100	192.62	100	0.757898	1.05341	1.39904	5	0.757898	1.32811	0.9493	0.541727	-1.31944	1.32811	-1.05341	-1.84595	1.75236
1098	ZM_BFc0166N07.r ZM_BFc Zea mays cDNA clone ZM_BFc0166N07 5', mRNA sequence	gi|149097256	33968.3	6.77	1	44.59	95.6139	44.59	95.6139	1.00986	1.06029	1.87641	1	1.00986	1.76971	0.943136	0.538187	1.00986	1.76971	-1.06029	-1.85809	1.75243
77	ZM_BFc0056E20.r ZM_BFc Zea mays cDNA clone ZM_BFc0056E20 5', mRNA sequence	gi|148959490	24779.4	9.56	7	471.37	100	86.42	99.9997	0.869881	0.660232	1.00682	9	0.869881	1.52495	1.51462	0.863989	-1.14958	1.52495	1.51462	-1.15742	1.75305
938	zea_015109 Normalized cDNA library from mix tissues of maize Zea mays cDNA clone zea_015109, mRNA s	gi|116829440	23937.1	9.28	1	57.97	99.7986	57.97	99.7986	0.782169	1.03427	1.41856	1	0.782169	1.37155	0.966862	0.551382	-1.2785	1.37155	-1.03427	-1.81362	1.75352
282	zmrsub1_0A10-016-g04.s3 zmrsub1 Zea mays cDNA 3', mRNA sequence	gi|113703750	32082.6	8.6	2	231.08	100	137.71	100	0.841616	1.04689	1.54777	2	0.841616	1.47844	0.955208	0.543761	-1.18819	1.47844	-1.04689	-1.83904	1.75667
923	ZM_BFc0106J12.f ZM_BFc Zea mays cDNA clone ZM_BFc0106J12 3', mRNA sequence	gi|149008699	28537.3	9.61	1	60.36	99.8838	60.36	99.8838	0.976004	0.860974	1.4791	1	0.976004	1.71794	1.16148	0.659862	-1.02459	1.71794	1.16148	-1.51547	1.76018
835	zea_014479 Normalized cDNA library from mix tissues of maize Zea mays cDNA clone zea_014479, mRNA s	gi|116826473	17300.7	6.34	1	70.22	99.988	70.22	99.988	0.758623	1.2344	1.65116	1	0.758623	1.33763	0.810112	0.459448	-1.31818	1.33763	-1.2344	-2.17652	1.76323
632	MSAM199872_0042_2869 LCM-dissected maize inbred line Mo17 shoot apical meristem cDNA Zea mays cDNA,	gi|166475274	4924.35	4.72	1	104.89	100	104.89	100	0.704702	0.798136	0.992244	1	0.704702	1.2432	1.25292	0.710211	-1.41904	1.2432	1.25292	-1.40803	1.76415
877	Contag_13096 Maize ovary - Eveland 2007 Zea mays cDNA, mRNA sequence	gi|161589776	4366.41	5.06	1	65.8	99.9668	65.8	99.9668	0.711923	0.814809	1.02435	1	0.711923	1.25717	1.22728	0.694999	-1.40465	1.25717	1.22728	-1.43885	1.76588
970	ZM_BFc0081E22.r ZM_BFc Zea mays cDNA clone ZM_BFc0081E22 5', mRNA sequence	gi|148973833	25483.7	7.11	1	54.91	99.5926	54.91	99.5926	0.784574	0.843697	1.17014	1	0.784574	1.38692	1.18526	0.670494	-1.27458	1.38692	1.18526	-1.49144	1.76774
803	ZM_BFb0336C18.r ZM_BFb Zea mays cDNA 5', mRNA sequence	gi|93282272	33886.1	6.4	1	72.73	99.9933	72.73	99.9933	0.71723	0.792234	1.00606	1	0.71723	1.2699	1.26225	0.712912	-1.39425	1.2699	1.26225	-1.4027	1.77056
720	ZM_BFc0160A23.r ZM_BFc Zea mays cDNA clone ZM_BFc0160A23 5', mRNA sequence	gi|149089409	31260.5	9.46	1	87.78	99.9998	87.78	99.9998	0.901202	0.85953	1.37202	2	0.901202	1.59625	1.16343	0.656841	-1.10963	1.59625	1.16343	-1.52244	1.77125
389	E4494 Zea mays egg cell cDNA library Zea mays cDNA clone 7522 5' similar to heat shock protein 17.2	gi|92088239	26019.1	9.57	2	173.11	100	114.42	100	0.728826	7.64994	9.87974	3	0.728826	1.29148	0.13072	0.0737698	-1.37207	1.29148	-7.64994	-13.5557	1.772
801	zmrsub1_0B10-013-f12.s1 zmrsub1 Zea mays cDNA 3', mRNA sequence	gi|113701926	26264.3	9.18	1	72.92	99.9936	72.92	99.9936	0.733887	0.902132	1.17357	1	0.733887	1.30089	1.10849	0.625345	-1.36261	1.30089	1.10849	-1.59912	1.7726
348	III-952-1C-H11.M13-R UGIII-Reseq Zea mays cDNA, mRNA sequence	gi|88758473	26753.7	5.56	2	190.95	100	101.62	100	0.80003	0.921893	1.30975	4	0.80003	1.42071	1.08472	0.610827	-1.24995	1.42071	1.08472	-1.63712	1.77583
699	ZM_BFc0101F24.r ZM_BFc Zea mays cDNA clone ZM_BFc0101F24 5', mRNA sequence	gi|149000378	21121.8	10.21	1	92.66	99.9999	92.66	99.9999	0.760856	1.39313	1.88282	1	0.760856	1.3515	0.717808	0.404104	-1.31431	1.3515	-1.39313	-2.47461	1.77629
258	III-952-6B-B10.M13-R UGIII-Reseq Zea mays cDNA, mRNA sequence	gi|89106457	13326.2	5.27	2	243.28	100	187.85	100	0.760369	1.32606	1.79272	6	0.760369	1.35192	0.754115	0.424142	-1.31515	1.35192	-1.32606	-2.3577	1.77798
969	ZM_BFc0115K08.f ZM_BFc Zea mays cDNA clone ZM_BFc0115K08 3', mRNA sequence	gi|149020930	30124.8	10.07	1	55.11	99.6109	55.11	99.6109	2.88293	0.859364	4.40695	1	2.88293	5.12815	1.16365	0.654177	2.88293	5.12815	1.16365	-1.52864	1.7788
902	ZM_BFc0172I20.r ZM_BFc Zea mays cDNA clone ZM_BFc0172I20 5', mRNA sequence	gi|149100799	30126.9	8.5	1	63.32	99.9412	63.32	99.9412	0.726579	0.961367	1.24568	1	0.726579	1.29574	1.04019	0.58328	-1.37631	1.29574	1.04019	-1.71444	1.78334
946	ZM_BFc0078M06.f ZM_BFc Zea mays cDNA clone ZM_BFc0078M06 3', mRNA sequence	gi|148972499	31334.9	5.06	1	57.29	99.7645	57.29	99.7645	0.84012	0.707628	1.0607	2	0.84012	1.49895	1.41317	0.792041	-1.19031	1.49895	1.41317	-1.26256	1.78421
641	ZM_BFc0032O03.f ZM_BFc Zea mays cDNA clone ZM_BFc0032O03 3', mRNA sequence	gi|148946316	26833.8	4.79	2	103.65	100	55.43	99.6385	0.621875	2.17306	2.42222	2	0.621875	1.11466	0.460181	0.256738	-1.60804	1.11466	-2.17306	-3.89503	1.79242
431	ZM_BFc0116G17.r ZM_BFc Zea mays cDNA clone ZM_BFc0116G17 5', mRNA sequence	gi|149026812	31366.9	5.14	2	160.33	100	92.95	99.9999	0.981177	0.886907	1.56035	3	0.981177	1.75932	1.12751	0.628818	-1.01918	1.75932	1.12751	-1.59029	1.79307
384	ZM_BFb0337D21.r ZM_BFb Zea mays cDNA 5', mRNA sequence	gi|91054296	32379.5	4.57	2	174.59	100	123.52	100	0.88331	0.731143	1.1596	2	0.88331	1.58601	1.36772	0.76174	-1.13211	1.58601	1.36772	-1.31278	1.79552
139	ZM_BFc0041N15.r ZM_BFc Zea mays cDNA clone ZM_BFc0041N15 5', mRNA sequence	gi|148951746	30771.1	5.09	4	354.74	100	134.41	100	0.861309	0.938529	1.45423	4	0.861309	1.54948	1.0655	0.592277	-1.16102	1.54948	1.0655	-1.6884	1.79898
246	ZM_BFc0172E06.r ZM_BFc Zea mays cDNA clone ZM_BFc0172E06 5', mRNA sequence	gi|149100617	31273.2	9.11	3	249.82	100	89.82	99.9999	0.818003	0.932028	1.37281	4	0.818003	1.47293	1.07293	0.595859	-1.22249	1.47293	1.07293	-1.67825	1.80064
579	ZM_BFc0143N09.r ZM_BFc Zea mays cDNA clone ZM_BFc0143N09 5', mRNA sequence	gi|149079728	34981.1	11.34	1	115.55	100	115.55	100	0.877379	0.64006	1.01186	2	0.877379	1.58088	1.56235	0.867096	-1.13976	1.58088	1.56235	-1.15327	1.80182
543	ZM_BFc0130O21.f ZM_BFc Zea mays cDNA clone ZM_BFc0130O21 3', mRNA sequence	gi|149072778	27715.6	9.07	1	127.43	100	127.43	100	0.833121	0.812683	1.22053	1	0.833121	1.50185	1.23049	0.68259	-1.20031	1.50185	1.23049	-1.46501	1.80268
456	ZM_BFb0310J12.r ZM_BFb Zea mays cDNA 5', mRNA sequence	gi|91873309	32194.8	5.25	2	154.68	100	103.2	100	0.853419	0.701007	1.08242	2	0.853419	1.54409	1.42652	0.788436	-1.17176	1.54409	1.42652	-1.26833	1.8093
883	ZM_BFc0123B13.r ZM_BFc Zea mays cDNA clone ZM_BFc0123B13 5', mRNA sequence	gi|149055399	31456.3	9.08	1	65.38	99.9634	65.38	99.9634	0.758062	1.10896	1.52178	1	0.758062	1.37226	0.901749	0.498142	-1.31915	1.37226	-1.10896	-2.00746	1.81023
872	ZM_BFc0138D02.f ZM_BFc Zea mays cDNA clone ZM_BFc0138D02 3', mRNA sequence	gi|149076949	22959.7	9.17	1	65.97	99.9681	65.97	99.9681	0.98649	0.80949	1.44593	1	0.98649	1.78623	1.23535	0.682251	-1.0137	1.78623	1.23535	-1.46574	1.81069
313	ZM_BFc0073E22.r ZM_BFc Zea mays cDNA clone ZM_BFc0073E22 5', mRNA sequence	gi|148969454	27201.9	8.61	2	207.47	100	116.14	100	0.90405	0.549559	0.900845	4	0.90405	1.63921	1.81964	1.00356	-1.10613	1.63921	1.81964	1.00356	1.81319
110	ZM_BFc0175K23.r ZM_BFc Zea mays cDNA clone ZM_BFc0175K23 5', mRNA sequence	gi|149102679	31608.8	6.02	5	417	100	113.38	100	0.847675	0.689365	1.06023	8	0.847675	1.53798	1.45061	0.799521	-1.1797	1.53798	1.45061	-1.25075	1.81435
827	ZM_BFc0054J18.r ZM_BFc Zea mays cDNA clone ZM_BFc0054J18 5', mRNA sequence	gi|148958534	33929	8.78	1	70.63	99.9891	70.63	99.9891	0.837725	0.824867	1.25455	2	0.837725	1.52091	1.21232	0.667749	-1.19371	1.52091	1.21232	-1.49757	1.81553
956	ZM_BFc0177N08.r ZM_BFc Zea mays cDNA clone ZM_BFc0177N08 5', mRNA sequence	gi|149103949	23140.1	8.39	1	56.62	99.7252	56.62	99.7252	0.882136	1.01005	1.61902	1	0.882136	1.60292	0.990052	0.544857	-1.13361	1.60292	-1.01005	-1.83534	1.81709
962	ZM_BFc0036M05.f ZM_BFc Zea mays cDNA clone ZM_BFc0036M05 3', mRNA sequence	gi|148948811	24980.8	9.1	1	55.6	99.6524	55.6	99.6524	0.78203	0.702894	1.00107	1	0.78203	1.42421	1.42269	0.781193	-1.27872	1.42421	1.42269	-1.28009	1.82117
1063	MSAM286256_2704_0281 LCM-dissected maize inbred line Mo17 shoot apical meristem cDNA Zea mays cDNA, mRNA sequence	gi|166688505	4567.61	10.45	1	46.66	97.2768	46.66	97.2768	0.805358	0.552045	0.811513	1	0.805358	1.47001	1.81145	0.992415	-1.24168	1.47001	1.81145	-1.00764	1.82529
1064	zmrsub1_0A10-016-b11.s3 zmrsub1 Zea mays cDNA 3', mRNA sequence	gi|113703691	31562.7	11.58	1	46.66	97.2768	46.66	97.2768	0.805358	0.552045	0.811513	1	0.805358	1.47001	1.81145	0.992415	-1.24168	1.47001	1.81145	-1.00764	1.82529
1065	ZM_BFc0140B24.r ZM_BFc Zea mays cDNA clone ZM_BFc0140B24 5', mRNA sequence	gi|149078055	12362.6	10.03	1	46.66	97.2768	46.66	97.2768	0.805358	0.552045	0.811513	1	0.805358	1.47001	1.81145	0.992415	-1.24168	1.47001	1.81145	-1.00764	1.82529
1050	III-952-11D-F08.M13-R UGIII-Reseq Zea mays cDNA, mRNA sequence	gi|89106255	13271.1	8.83	1	47.31	97.6554	47.31	97.6554	0.743979	0.823078	1.11992	1	0.743979	1.36064	1.21495	0.664317	-1.34412	1.36064	1.21495	-1.50531	1.82887
928	ZM_BFc0147J05.r ZM_BFc Zea mays cDNA clone ZM_BFc0147J05 5', mRNA sequence	gi|149081707	30744.8	10.2	1	59.78	99.8672	59.78	99.8672	0.745792	0.713895	0.980704	2	0.745792	1.37374	1.40077	0.760467	-1.34086	1.37374	1.40077	-1.31498	1.84198
679	zea_002295 Normalized cDNA library from mix tissues of maize Zea mays cDNA clone zea_002295, mRNA s	gi|116824101	17504.1	5.38	2	96.07	100	49.55	98.6002	0.797999	0.78355	1.15346	2	0.797999	1.47209	1.27624	0.691831	-1.25314	1.47209	1.27624	-1.44544	1.84473
787	MSAM264331_4031_0828 LCM-dissected maize inbred line Mo17 shoot apical meristem cDNA Zea mays cDNA,	gi|166529853	4600.41	4.94	1	76.46	99.9971	76.46	99.9971	0.734264	1.45838	1.97872	1	0.734264	1.35679	0.685694	0.371081	-1.36191	1.35679	-1.45838	-2.69483	1.84783
977	ZM_BFc0113B08.r ZM_BFc Zea mays cDNA clone ZM_BFc0113B08 5', mRNA sequence	gi|149014706	31851.2	6.75	1	54.26	99.5268	54.26	99.5268	0.547886	0.949873	0.963745	1	0.547886	1.0146	1.05277	0.568497	-1.8252	1.0146	1.05277	-1.75903	1.85185
666	ZM_BFc0044F13.r ZM_BFc Zea mays cDNA clone ZM_BFc0044F13 5', mRNA sequence	gi|148953129	30225.9	4.49	1	98.12	100	98.12	100	0.841493	0.582067	0.907105	2	0.841493	1.55842	1.71802	0.927669	-1.18836	1.55842	1.71802	-1.07797	1.85197
1076	ZM_BFc0015K08.f ZM_BFc Zea mays cDNA clone ZM_BFc0015K08 3', mRNA sequence	gi|148936369	23780.2	7.83	1	45.87	96.7336	45.87	96.7336	0.956239	0.890747	1.57762	1	0.956239	1.77112	1.12265	0.606126	-1.04576	1.77112	1.12265	-1.64982	1.85218
857	ZM_BFc0120B17.r ZM_BFc Zea mays cDNA clone ZM_BFc0120B17 5', mRNA sequence	gi|149043284	29837.2	4.62	1	67.8	99.9791	67.8	99.9791	0.514192	0.470891	0.449849	1	0.514192	0.955313	2.12363	1.14303	-1.9448	-1.04678	2.12363	1.14303	1.85789
200	ZM_BFb0337L07.r ZM_BFb Zea mays cDNA 5', mRNA sequence	gi|91054621	34802.9	4.87	3	283.12	100	114.73	100	0.723343	1.00473	1.35027	5	0.723343	1.34391	0.995288	0.535703	-1.38247	1.34391	-1.00473	-1.86671	1.85791
924	ZM_BFc0191F02.r ZM_BFc Zea mays cDNA clone ZM_BFc0191F02 5', mRNA sequence	gi|149112242	30044.2	9.9	1	60.14	99.8778	60.14	99.8778	2.97132	1.08759	6.00605	2	2.97132	5.52232	0.91946	0.494722	2.97132	5.52232	-1.08759	-2.02134	1.85854
657	ZM_BFc0043F09.f ZM_BFc Zea mays cDNA clone ZM_BFc0043F09 3', mRNA sequence	gi|148952624	29593.2	5.26	2	100.2	100	55.43	99.6385	0.845605	3.14104	4.94171	2	0.845605	1.57327	0.318366	0.171116	-1.18258	1.57327	-3.14104	-5.844	1.86053
689	ZM_BFc0155J04.f ZM_BFc Zea mays cDNA clone ZM_BFc0155J04 3', mRNA sequence	gi|149086494	26808.1	9.61	1	94.72	100	94.72	100	0.753554	0.443303	0.621635	1	0.753554	1.40228	2.25579	1.21221	-1.32704	1.40228	2.25579	1.21221	1.86089
1060	ZMA1A.1_1.D03.C1 ZMA_B73_A Zea mays cDNA clone AC186815.3.008.1, mRNA sequence	gi|160481664	21090.7	4.94	1	46.73	97.3204	46.73	97.3204	0.868191	1.11203	1.79778	1	0.868191	1.61667	0.899258	0.482924	-1.15182	1.61667	-1.11203	-2.07072	1.86211
486	III-952-5C-A08.M13-R UGIII-Reseq Zea mays cDNA, mRNA sequence	gi|89106169	15604.4	7.04	2	145.3	100	93.45	99.9999	0.660148	0.598914	0.736762	7	0.660148	1.23016	1.66969	0.896011	-1.51481	1.23016	1.66969	-1.11606	1.86347
711	ZM_BFc0103I02.r ZM_BFc Zea mays cDNA clone ZM_BFc0103I02 5', mRNA sequence	gi|149003162	30933.4	7.11	1	90.39	99.9999	90.39	99.9999	0.80861	0.715283	1.0782	1	0.80861	1.50738	1.39805	0.749961	-1.23669	1.50738	1.39805	-1.3334	1.86416
492	ZM_BFb0270L02.f ZM_BFb Zea mays cDNA 3', mRNA sequence	gi|88752749	26268	7.93	1	143.77	100	143.77	100	0.73619	0.832907	1.1489	1	0.73619	1.37939	1.20061	0.640777	-1.35834	1.37939	1.20061	-1.56061	1.87368
1017	MSAM266092_0937_3780 LCM-dissected maize inbred line Mo17 shoot apical meristem cDNA Zea mays cDNA,	gi|166553783	4184.4	10.29	1	50.38	98.8437	50.38	98.8437	0.764653	0.888234	1.27546	1	0.764653	1.43596	1.12583	0.599509	-1.30778	1.43596	1.12583	-1.66803	1.87792
769	zmrsub1_0A10-013-a06.s4 zmrsub1 Zea mays cDNA 3', mRNA sequence	gi|113704358	24298.4	8.69	1	78.85	99.9984	78.85	99.9984	0.809311	0.651373	0.990341	1	0.809311	1.52039	1.53522	0.817205	-1.23562	1.52039	1.53522	-1.22368	1.87862
915	ZM_BFc0142C12.r ZM_BFc Zea mays cDNA clone ZM_BFc0142C12 5', mRNA sequence	gi|149078951	16213	10.73	1	61.28	99.906	61.28	99.906	0.517617	0.590906	0.575801	1	0.517617	0.974437	1.69232	0.898952	-1.93193	-1.02623	1.69232	-1.11241	1.88255
936	ZM_BFc0148J18.f ZM_BFc Zea mays cDNA clone ZM_BFc0148J18 3', mRNA sequence	gi|149082373	27389.1	4.54	1	58.15	99.8068	58.15	99.8068	0.878756	0.368962	0.611869	1	0.878756	1.65835	2.71031	1.43618	-1.13797	1.65835	2.71031	1.43618	1.88716
858	ZM_BFc0113L15.r ZM_BFc Zea mays cDNA clone ZM_BFc0113L15 5', mRNA sequence	gi|149015065	30567.7	9.08	1	67.6	99.9781	67.6	99.9781	0.41755	0.507967	0.401148	1	0.41755	0.789712	1.96863	1.04089	-2.39492	-1.26629	1.96863	1.04089	1.8913
639	zea_005480 Normalized cDNA library from mix tissues of maize Zea mays cDNA clone zea_005480, mRNA s	gi|116826795	21312.9	9.23	2	103.8	100	52.25	99.2482	0.882638	0.726695	1.2246	2	0.882638	1.68517	1.37609	0.720755	-1.13297	1.68517	1.37609	-1.38743	1.90924
38	ZM_BFc0120A19.r ZM_BFc Zea mays cDNA clone ZM_BFc0120A19 5', mRNA sequence	gi|149043162	34035.8	5.56	7	639.59	100	129.7	100	0.678145	2.38887	3.09395	13	0.678145	1.29515	0.418608	0.219184	-1.47461	1.29515	-2.38887	-4.56237	1.90984
896	ZM_BFc0088D11.f ZM_BFc Zea mays cDNA clone ZM_BFc0088D11 3', mRNA sequence	gi|148983365	26551.9	4.83	1	64.01	99.9499	64.01	99.9499	0.674865	0.515423	0.664817	1	0.674865	1.28985	1.94015	1.01511	-1.48178	1.28985	1.94015	1.01511	1.91127
668	ZM_BFc0126C09.f ZM_BFc Zea mays cDNA clone ZM_BFc0126C09 3', mRNA sequence	gi|149067553	31818.7	8.3	1	97.69	100	97.69	100	0.983953	0.743071	1.40185	1	0.983953	1.88656	1.34577	0.701896	-1.01631	1.88656	1.34577	-1.42471	1.91733
815	ZM_BFc0138D08.f ZM_BFc Zea mays cDNA clone ZM_BFc0138D08 3', mRNA sequence	gi|149076961	27451.9	8.91	1	71.58	99.9912	71.58	99.9912	1.10968	0.802872	1.7086	1	1.10968	2.12811	1.24553	0.649468	1.10968	2.12811	1.24553	-1.53972	1.91777
610	ZM_BFc0136K24.r ZM_BFc Zea mays cDNA clone ZM_BFc0136K24 5', mRNA sequence	gi|149076101	27928	8.9	1	109.99	100	109.99	100	0.689518	0.749772	0.996657	3	0.689518	1.32928	1.33374	0.691831	-1.45029	1.32928	1.33374	-1.44544	1.92784
240	ZM_BFc0169M17.r ZM_BFc Zea mays cDNA clone ZM_BFc0169M17 5', mRNA sequence	gi|149099044	30767.7	9.84	4	257.42	100	89.15	99.9998	0.617514	0.788662	0.940736	5	0.617514	1.19283	1.26797	0.656416	-1.6194	1.19283	1.26797	-1.52342	1.93166
607	ZM_BFc0184K04.f ZM_BFc Zea mays cDNA clone ZM_BFc0184K04 3', mRNA sequence	gi|149108184	28554.3	6.08	2	110.18	100	57.12	99.7551	0.797797	1.0071	1.55741	2	0.797797	1.54643	0.992951	0.512259	-1.25345	1.54643	-1.0071	-1.95214	1.93838
490	ZM_BFc0110K13.f ZM_BFc Zea mays cDNA clone ZM_BFc0110K13 3', mRNA sequence	gi|110539016	21270	9.76	1	144.58	100	144.58	100	2.18053	0.963077	4.07892	2	2.18053	4.2353	1.03834	0.534584	2.18053	4.2353	1.03834	-1.87061	1.94233
1082	ZM_BFb0380J15.r ZM_BFb Zea mays cDNA 5', mRNA sequence	gi|101398368	34245.3	10.47	1	45.48	96.4267	45.48	96.4267	0.6936	0.793813	1.07055	1	0.6936	1.34862	1.25974	0.647891	-1.44175	1.34862	1.25974	-1.54347	1.94438
445	ZM_BFc0051F16.r ZM_BFc Zea mays cDNA clone ZM_BFc0051F16 5', mRNA sequence	gi|148956905	29767.8	9.49	3	157.46	100	65.58	99.9651	1.54917	0.899742	2.71892	3	1.54917	3.02188	1.11143	0.569776	1.54917	3.02188	1.11143	-1.75508	1.95064
814	ZM_BFc0122K02.r ZM_BFc Zea mays cDNA clone ZM_BFc0122K02 5', mRNA sequence	gi|149051879	25594.5	5.61	1	71.62	99.9913	71.62	99.9913	0.762094	0.848167	1.26291	1	0.762094	1.48898	1.17901	0.603445	-1.31217	1.48898	1.17901	-1.65715	1.9538
766	8711 Zea mays embryo sac cDNA library Zea mays cDNA clone ES17978 5', mRNA sequence	gi|109178981	16844.6	4.47	1	79.0962	99.9984	80.06	99.9988	0.392244	0.786717	0.603712	1	0.392244	0.767382	1.27111	0.64972	-2.54943	-1.30313	1.27111	-1.53913	1.95639
986	PFB-C9 Zea mays LCM amplified pericyle cell specific pGEM library Zea mays cDNA, mRNA sequence	gi|120481032	19469.1	4.7	1	53.36	99.4178	53.36	99.4178	0.777227	0.414939	0.631966	2	0.777227	1.52303	2.40999	1.22986	-1.28662	1.52303	2.40999	1.22986	1.95957
717	ZM_BFc0098J09.r ZM_BFc Zea mays cDNA clone ZM_BFc0098J09 5', mRNA sequence	gi|148996959	30711.7	9.61	2	88.37	99.9998	44.28	95.2894	0.784282	0.696442	1.07372	2	0.784282	1.54172	1.43587	0.730437	-1.27505	1.54172	1.43587	-1.36904	1.96577
980	MSAM047170_3111_2657 LCM-dissected maize shoot apical meristem cDNA Zea mays cDNA, mRNA sequence	gi|113752157	4596.3	8.23	1	53.94	99.4906	53.94	99.4906	1.00573	0.893541	1.77032	1	1.00573	1.98124	1.11914	0.568104	1.00573	1.98124	1.11914	-1.76024	1.96996
374	ZM_BFc0166K04.r ZM_BFc Zea mays cDNA clone ZM_BFc0166K04 5', mRNA sequence	gi|149097127	32957.2	5.45	1	180.34	100	180.34	100	0.70827	0.835145	1.17187	4	0.70827	1.40319	1.1974	0.604396	-1.41189	1.40319	1.1974	-1.65455	1.98115
948	ZM_BFc0042F14.r ZM_BFc Zea mays cDNA clone ZM_BFc0042F14 5', mRNA sequence	gi|148952027	32363.5	9.02	1	57.28	99.7639	57.28	99.7639	0.416357	1.09003	0.902143	1	0.416357	0.827632	0.917406	0.46152	-2.40179	-1.20827	-1.09003	-2.16676	1.9878
619	ZM_BFc0095G06.r ZM_BFc Zea mays cDNA clone ZM_BFc0095G06 5', mRNA sequence	gi|148993786	29918.6	8.29	1	107.43	100	107.43	100	0.681298	0.716134	0.970378	2	0.681298	1.35502	1.39639	0.702096	-1.46779	1.35502	1.39639	-1.42431	1.98888
897	ZM_BFc0172E01.f ZM_BFc Zea mays cDNA clone ZM_BFc0172E01 3', mRNA sequence	gi|149100606	29998.3	8.22	1	63.89	99.9485	63.89	99.9485	1.00033	0.871501	1.74179	1	1.00033	1.99861	1.14745	0.574314	1.00033	1.99861	1.14745	-1.74121	1.99794
185	ZM_BFc0016E07.r ZM_BFc Zea mays cDNA clone ZM_BFc0016E07 5', mRNA sequence	gi|148936738	35191.7	8.44	4	303.69	100	100.48	100	0.73717	0.607794	0.896429	5	0.73717	1.47489	1.64529	0.82234	-1.35654	1.47489	1.64529	-1.21604	2.00075
839	10666 Zea mays embryo sac cDNA library Zea mays cDNA clone ES21842 5', mRNA sequence	gi|111990620	10299.9	9.08	1	69.74	99.9866	69.74	99.9866	0.640106	1.43292	1.8379	1	0.640106	1.28263	0.697876	0.348281	-1.56224	1.28263	-1.43292	-2.87125	2.00377
807	Contag_7446 Maize ovary - Eveland 2007 Zea mays cDNA, mRNA sequence	gi|161589526	4765.51	8.76	1	72.28	99.9925	72.28	99.9925	0.655744	0.542425	0.714814	2	0.655744	1.31781	1.84357	0.917362	-1.52499	1.31781	1.84357	-1.09008	2.00965
51	ZM_BFc0133N16.r ZM_BFc Zea mays cDNA clone ZM_BFc0133N16 5', mRNA sequence	gi|149074542	29352.8	9.35	3	542.32	100	194.32	100	0.526815	14.9603	15.8459	3	0.526815	1.05919	0.0668434	0.0332462	-1.8982	1.05919	-14.9603	-30.0786	2.01056
1066	ZM_BFc0157A02.f ZM_BFc Zea mays cDNA clone ZM_BFc0157A02 3', mRNA sequence	gi|149087616	35573.7	5.19	1	45.5962	96.521	46.56	97.2134	0.670409	0.636885	0.863027	1	0.670409	1.35507	1.57014	0.776811	-1.49163	1.35507	1.57014	-1.28731	2.02127
800	ZM_BFc0184G15.f ZM_BFc Zea mays cDNA clone ZM_BFc0184G15 3', mRNA sequence	gi|149108022	26170.1	5.5	1	73.32	99.9941	73.32	99.9941	0.8237	0.636855	1.06328	1	0.8237	1.66958	1.57022	0.774679	-1.21403	1.66958	1.57022	-1.29086	2.02693
701	ZM_BFc0150A20.r ZM_BFc Zea mays cDNA clone ZM_BFc0150A20 5', mRNA sequence	gi|149083201	30042.7	9	1	92.36	99.9999	92.36	99.9999	0.546259	0.82201	0.913508	1	0.546259	1.11131	1.21653	0.59798	-1.83063	1.11131	1.21653	-1.6723	2.0344
818	ZM_BFc0120C04.r ZM_BFc Zea mays cDNA clone ZM_BFc0120C04 5', mRNA sequence	gi|149043303	34303.9	6.01	1	71.41	99.9909	71.41	99.9909	0.721037	1.04309	1.53018	1	0.721037	1.46697	0.958693	0.471212	-1.38689	1.46697	-1.04309	-2.12219	2.03453
421	ZM_BFc0161P13.r ZM_BFc Zea mays cDNA clone ZM_BFc0161P13 5', mRNA sequence	gi|149090612	26928.8	8.82	2	163.9	100	100.34	100	0.49821	1.91832	1.94624	4	0.49821	1.01456	0.52129	0.255986	-2.00719	1.01456	-1.91832	-3.90646	2.0364
1003	ZM_BFc0106O04.r ZM_BFc Zea mays cDNA clone ZM_BFc0106O04 5', mRNA sequence	gi|149008864	27873.2	9.92	1	51.94	99.1926	51.94	99.1926	0.721194	0.812677	1.19399	1	0.721194	1.46921	1.2305	0.604019	-1.38659	1.46921	1.2305	-1.65558	2.03719
617	ZM_BFc0176I24.r ZM_BFc Zea mays cDNA clone ZM_BFc0176I24 5', mRNA sequence	gi|149103212	32731.3	5.92	1	107.7	100	107.7	100	0.812308	1.01877	1.6864	1	0.812308	1.65533	0.981577	0.481682	-1.23106	1.65533	-1.01877	-2.07606	2.03781
700	ZM_BFc0157I15.r ZM_BFc Zea mays cDNA clone ZM_BFc0157I15 5', mRNA sequence	gi|149087954	27790.1	8.55	1	92.49	99.9999	92.49	99.9999	0.831798	0.902871	1.53577	1	0.831798	1.70099	1.10758	0.541615	-1.20222	1.70099	1.10758	-1.84633	2.04495
809	MSAM140905_2588_3793 LCM-dissected maize inbred line Mo17 shoot apical meristem cDNA Zea mays cDNA,	gi|166425148	4698.69	9.41	1	72.24	99.9925	72.24	99.9925	0.807729	0.78033	1.29518	1	0.807729	1.65978	1.28151	0.623643	-1.23804	1.65978	1.28151	-1.60348	2.05488
116	zea_008206 Normalized cDNA library from mix tissues of maize Zea mays cDNA clone zea_008206, mRNA s	gi|116822718	16643.5	10.03	5	409.02	100	104.22	100	2.47581	0.717533	3.65087	8	2.47581	5.08809	1.39366	0.678142	2.47581	5.08809	1.39366	-1.47462	2.05512
1051	10367 Zea mays embryo sac cDNA library Zea mays cDNA clone ES20839 5' similar to pyruvate kinase fa	gi|111433847	25741.5	6.51	1	47.17	97.5786	47.17	97.5786	0.5649	0.660627	0.767018	1	0.5649	1.16105	1.51371	0.736488	-1.77023	1.16105	1.51371	-1.35779	2.05531
885	ZM_BFb0290C21.f ZM_BFb Zea mays cDNA 3', mRNA sequence	gi|89763664	30935.4	8.99	1	64.93	99.9594	64.93	99.9594	1.16641	0.613467	1.47912	1	1.16641	2.41109	1.63008	0.788584	1.16641	2.41109	1.63008	-1.2681	2.0671
405	ZM_BFc0180K03.r ZM_BFc Zea mays cDNA clone ZM_BFc0180K03 5', mRNA sequence	gi|149105700	27192	7.82	3	169.12	100	66.32	99.9706	0.710718	2.2989	3.37815	4	0.710718	1.46946	0.43499	0.210387	-1.40703	1.46946	-2.2989	-4.75315	2.06757
1102	ZM_BFc0061M14.f ZM_BFc Zea mays cDNA clone ZM_BFc0061M14 3', mRNA sequence	gi|149205592	13528.6	4.72	1	44.28	95.2894	44.28	95.2894	0.668668	0.865451	1.19827	1	0.668668	1.38456	1.15547	0.558029	-1.49551	1.38456	1.15547	-1.79202	2.07062
520	ZM_BFc0147K18.r ZM_BFc Zea mays cDNA clone ZM_BFc0147K18 5', mRNA sequence	gi|149081773	26566	9.73	2	135.34	100	68.44	99.9819	0.68835	0.934382	1.33979	3	0.68835	1.43388	1.07023	0.513775	-1.45275	1.43388	1.07023	-1.94638	2.08306
906	ZM_BFc0132L22.r ZM_BFc Zea mays cDNA clone ZM_BFc0132L22 5', mRNA sequence	gi|149206442	16279.1	8.79	1	62.43	99.9279	62.43	99.9279	0.672862	1.4231	2.01143	2	0.672862	1.41341	0.70269	0.334519	-1.48619	1.41341	-1.4231	-2.98937	2.1006
160	ZM_BFc0097E20.r ZM_BFc Zea mays cDNA clone ZM_BFc0097E20 5', mRNA sequence	gi|148995850	34265.9	5.19	4	333.21	100	100.48	100	0.712344	0.550687	0.825991	5	0.712344	1.49993	1.81591	0.862411	-1.40382	1.49993	1.81591	-1.15954	2.10562
245	ZM_BFb0313J18.r ZM_BFb Zea mays cDNA 5', mRNA sequence	gi|91874450	29236.5	9.15	3	251.26	100	89.82	99.9999	0.743487	0.894722	1.40224	4	0.743487	1.56724	1.11767	0.530212	-1.34501	1.56724	1.11767	-1.88604	2.10796
763	ZM_BFc0062J23.r ZM_BFc Zea mays cDNA clone ZM_BFc0062J23 5', mRNA sequence	gi|148963102	29575.1	8.7	1	79.31	99.9985	79.31	99.9985	0.729912	0.577994	0.89005	1	0.729912	1.53989	1.73012	0.82008	-1.37003	1.53989	1.73012	-1.21939	2.1097
784	ZM_BFc0004D17.r ZM_BFc Zea mays cDNA clone ZM_BFc0004D17 5', mRNA sequence	gi|148931015	25006.7	5	1	77.18	99.9976	77.18	99.9976	0.824816	0.496454	0.869288	2	0.824816	1.751	2.01429	0.94884	-1.21239	1.751	2.01429	-1.05392	2.12289
180	ZM_BFc0183D18.r ZM_BFc Zea mays cDNA clone ZM_BFc0183D18 5', mRNA sequence	gi|149107270	30678.3	5.37	4	309.72	100	113.38	100	0.73433	0.576177	0.898316	7	0.73433	1.5591	1.73558	0.817451	-1.36179	1.5591	1.73558	-1.22331	2.12316
241	ZM_BFc0186L01.r ZM_BFc Zea mays cDNA clone ZM_BFc0186L01 5', mRNA sequence	gi|149109407	19421	6.43	2	256.51	100	162.83	100	0.789759	0.822571	1.38886	3	0.789759	1.68844	1.2157	0.568639	-1.26621	1.68844	1.2157	-1.75859	2.13791
451	ZM_BFc0162B16.r ZM_BFc Zea mays cDNA clone ZM_BFc0162B16 5', mRNA sequence	gi|149090677	31520.1	6.63	2	155.49	100	84.47	99.9995	0.5691	0.682946	0.837604	2	0.5691	1.22646	1.46425	0.679438	-1.75716	1.22646	1.46425	-1.4718	2.15508
593	ZM_BFc0164P05.r ZM_BFc Zea mays cDNA clone ZM_BFc0164P05 5', mRNA sequence	gi|149096140	27792.6	7.7	1	112.036	100	113	100	0.773548	0.77079	1.28577	1	0.773548	1.66812	1.29737	0.601624	-1.29274	1.66812	1.29737	-1.66217	2.15645
691	ZM_BFb0314J17.r ZM_BFb Zea mays cDNA 5', mRNA sequence	gi|91875001	22274.5	8.89	1	94.36	100	94.36	100	1.11498	0.670593	1.62625	1	1.11498	2.4251	1.49122	0.685611	1.11498	2.4251	1.49122	-1.45855	2.17502
1027	ZM_BFc0063A22.r ZM_BFc Zea mays cDNA clone ZM_BFc0063A22 5', mRNA sequence	gi|148963334	29745.9	9.27	1	49.47	98.5741	49.47	98.5741	0.523568	0.680158	0.777134	1	0.523568	1.14258	1.47025	0.673717	-1.90997	1.14258	1.47025	-1.4843	2.18229
503	zmrsub1_0A10-012-c10.s3 zmrsub1 Zea mays cDNA 3', mRNA sequence	gi|113703648	18809.4	6.28	2	141.12	100	77.32	99.9977	0.633346	0.737614	1.0232	3	0.633346	1.38717	1.35572	0.618986	-1.57892	1.38717	1.35572	-1.61555	2.19023
401	ZM_BFc0192D13.f ZM_BFc Zea mays cDNA clone ZM_BFc0192D13 3', mRNA sequence	gi|149112757	28446.9	6.53	2	169.84	100	117.05	100	0.675587	1.53339	2.27024	2	0.675587	1.48053	0.652148	0.297584	-1.48019	1.48053	-1.53339	-3.3604	2.19148
90	8324 Zea mays embryo sac cDNA library Zea mays cDNA clone ES17753 5' similar to abscisic stress rip	gi|108954243	26040.1	6.48	5	444.11	100	176.8	100	0.083458	2.055	0.375965	8	0.083458	0.182951	0.486617	0.221983	-11.9821	-5.46594	-2.055	-4.50484	2.19213
359	ZM_BFb0321I09.r ZM_BFb Zea mays cDNA 5', mRNA sequence	gi|91878625	25667.3	9.74	1	184.61	100	184.61	100	0.850881	0.742264	1.39919	1	0.850881	1.88503	1.34723	0.608122	-1.17525	1.88503	1.34723	-1.64441	2.21539
506	ZM_BFc0126J08.r ZM_BFc Zea mays cDNA clone ZM_BFc0126J08 5', mRNA sequence	gi|149069674	26377.3	8.87	1	139.71	100	139.71	100	0.670252	0.444883	0.661229	6	0.670252	1.4863	2.24778	1.01365	-1.49198	1.4863	2.24778	1.01365	2.21752
615	ZM_BFc0188J09.r ZM_BFc Zea mays cDNA clone ZM_BFc0188J09 5', mRNA sequence	gi|149110562	37072.2	10.6	2	108.06	100	57.16	99.7573	0.808659	0.561216	1.01258	2	0.808659	1.80426	1.78185	0.798613	-1.23661	1.80426	1.78185	-1.25217	2.23117
834	ZM_BFc0182G22.r ZM_BFc Zea mays cDNA clone ZM_BFc0182G22 5', mRNA sequence	gi|149106709	31293.2	9.26	1	70.2462	99.9881	71.21	99.9904	0.470238	2.10841	2.21645	1	0.470238	1.05124	0.474291	0.212158	-2.12658	1.05124	-2.10841	-4.71347	2.23555
474	ZM_BFc0148F04.f ZM_BFc Zea mays cDNA clone ZM_BFc0148F04 3', mRNA sequence	gi|149082180	28184.8	6.02	2	147.32	100	100.2	100	0.676354	1.00519	1.53307	3	0.676354	1.52515	0.994833	0.441177	-1.47852	1.52515	-1.00519	-2.26667	2.25495
647	ZM_BFc0008A13.r ZM_BFc Zea mays cDNA clone ZM_BFc0008A13 5', mRNA sequence	gi|148932394	33937	8.94	1	102.2	100	102.2	100	0.656402	0.484782	0.720104	1	0.656402	1.48542	2.06278	0.911538	-1.52346	1.48542	2.06278	-1.09705	2.26297
1022	ZM_BFc0164D18.r ZM_BFc Zea mays cDNA clone ZM_BFc0164D18 5', mRNA sequence	gi|149095777	31486.9	6.8	1	49.97	98.7292	49.97	98.7292	0.72956	0.563099	0.934274	1	0.72956	1.65917	1.77589	0.780884	-1.37069	1.65917	1.77589	-1.2806	2.2742
1071	ZM_BFb0296A21.r ZM_BFb Zea mays cDNA 5', mRNA sequence	gi|91049272	29626.8	10.12	1	45.99	96.8226	45.99	96.8226	0.767527	0.562205	0.98284	1	0.767527	1.74819	1.77871	0.780927	-1.30289	1.74819	1.77871	-1.28053	2.27769
721	ZM_BFc0092M19.f ZM_BFc Zea mays cDNA clone ZM_BFc0092M19 3', mRNA sequence	gi|148990897	23354.8	6.81	1	87.72	99.9998	87.72	99.9998	0.652644	0.711214	1.05831	2	0.652644	1.48804	1.40605	0.616684	-1.53223	1.48804	1.40605	-1.62158	2.28001
396	ZM_BFc0022L16.f ZM_BFc Zea mays cDNA clone ZM_BFc0022L16 3', mRNA sequence	gi|110203034	24404.4	4.76	2	170.92	100	91.11	99.9999	0.667339	1.22916	1.8809	2	0.667339	1.53023	0.813563	0.354798	-1.49849	1.53023	-1.22916	-2.81851	2.29303
1014	E4764 Zea mays egg cell cDNA library Zea mays cDNA clone 5856 5' similar to Aconitate hydratase, mR	gi|95107766	21580.3	9.08	1	50.51	98.8778	50.51	98.8778	0.816452	0.824549	1.54405	1	0.816452	1.87259	1.21278	0.528775	-1.22481	1.87259	1.21278	-1.89116	2.29357
599	ZM_BFc0080P03.f ZM_BFc Zea mays cDNA clone ZM_BFc0080P03 3', mRNA sequence	gi|148973611	21552.6	4.98	1	112.25	100	112.25	100	0.63574	0.599828	0.875108	1	0.63574	1.45893	1.66714	0.72647	-1.57297	1.45893	1.66714	-1.37652	2.29486
119	zea321H07 Normalized cDNA library from mix tissues of maize Zea mays cDNA clone zea321H07, mRNA seq	gi|116823156	13604.3	4.8	4	401.826	100	149.84	100	1.92269	0.830153	3.78028	6	1.92269	4.55372	1.2046	0.508609	1.92269	4.55372	1.2046	-1.96615	2.36842
694	MSAM132127_1302_0588 LCM-dissected maize inbred line Mo17 shoot apical meristem cDNA Zea mays cDNA,	gi|166619466	3772.94	4.65	1	93.72	99.9999	93.72	99.9999	0.410313	0.725712	0.710719	2	0.410313	0.979341	1.37796	0.57732	-2.43717	-1.02109	1.37796	-1.73214	2.38682
848	ZM_BFb0266K08.f ZM_BFb Zea mays cDNA 3', mRNA sequence	gi|88750654	18927.8	8.56	1	68.81	99.9834	68.81	99.9834	0.752345	0.424673	0.763943	1	0.752345	1.7989	2.35475	0.984819	-1.32918	1.7989	2.35475	-1.01542	2.39105
1032	ZM_BFc0164D18.f ZM_BFc Zea mays cDNA clone ZM_BFc0164D18 3', mRNA sequence	gi|149095776	26941.5	9.25	1	49.15	98.4651	49.15	98.4651	0.629647	0.446473	0.675807	1	0.629647	1.51366	2.23977	0.931697	-1.58819	1.51366	2.23977	-1.07331	2.40397
164	ZM_BFc0127G02.r ZM_BFc Zea mays cDNA clone ZM_BFc0127G02 5', mRNA sequence	gi|149070206	31643.9	6.84	3	325.64	100	128.11	100	0.871807	0.78654	1.65473	4	0.871807	2.1038	1.27139	0.526859	-1.14704	2.1038	1.27139	-1.89804	2.41315
481	ZM_BFb0350E21.r ZM_BFb Zea mays cDNA 5', mRNA sequence	gi|94475770	28785.2	11.93	2	146.53	100	77.38	99.9977	0.714268	0.730515	1.27042	5	0.714268	1.73907	1.3689	0.562231	-1.40004	1.73907	1.3689	-1.77863	2.43476
961	ZM_BFc0176I21.r ZM_BFc Zea mays cDNA clone ZM_BFc0176I21 5', mRNA sequence	gi|149103206	14447.8	12.04	1	55.7262	99.6624	56.69	99.7296	0.642703	3.81087	5.96369	1	0.642703	1.56492	0.262408	0.107769	-1.55593	1.56492	-3.81087	-9.27907	2.4349
424	E4619 Zea mays egg cell cDNA library Zea mays cDNA clone 7728 5', mRNA sequence	gi|95107621	19837.8	4.51	2	163.64	100	87.04	99.9998	1.05153	0.925091	2.36894	2	1.05153	2.56077	1.08097	0.443882	1.05153	2.56077	1.08097	-2.25285	2.43527
738	ZM_BFc0092N16.r ZM_BFc Zea mays cDNA clone ZM_BFc0092N16 5', mRNA sequence	gi|148990933	27816.8	8.64	1	83.93	99.9995	83.93	99.9995	0.211313	0.750899	0.390239	1	0.211313	0.519695	1.33174	0.541496	-4.73233	-1.92421	1.33174	-1.84674	2.45937
262	ZM_BFc0164E02.r ZM_BFc Zea mays cDNA clone ZM_BFc0164E02 5', mRNA sequence	gi|149206862	28449	10.34	4	241	100	83.97	99.9995	0.751752	0.672594	1.25092	4	0.751752	1.85984	1.48678	0.600959	-1.33023	1.85984	1.48678	-1.66401	2.47401
736	zmrsub1_0A20-020-h04.s4 zmrsub1 Zea mays cDNA 3', mRNA sequence	gi|113701642	20937.1	4.73	1	85.15	99.9996	85.15	99.9996	1.75396	0.699887	3.052	2	1.75396	4.3607	1.4288	0.574691	1.75396	4.3607	1.4288	-1.74007	2.48621
562	ZM_BFb0368F09.r ZM_BFb Zea mays cDNA 5', mRNA sequence	gi|101384529	26384.2	9.53	1	121.12	100	121.12	100	3.80993	0.682496	6.56692	1	3.80993	9.62193	1.46521	0.58017	3.80993	9.62193	1.46521	-1.72363	2.52549
541	MSAM110331_0878_0820 LCM-dissected maize shoot apical meristem cDNA Zea mays cDNA, mRNA sequence	gi|113599488	5388.81	5	2	127.57	100	75.98	99.9968	0.770009	0.535059	1.04777	4	0.770009	1.95824	1.86895	0.7349	-1.29869	1.95824	1.86895	-1.36073	2.54314
67	ZM_BFc0039H21.r ZM_BFc Zea mays cDNA clone ZM_BFc0039H21 5', mRNA sequence	gi|148950447	26367.5	7.97	4	499.66	100	267.4	100	0.135002	0.359643	0.123664	11	0.135002	0.343853	2.78054	1.09168	-7.40728	-2.90822	2.78054	1.09168	2.54702
429	ZM_BFc0017A14.f ZM_BFc Zea mays cDNA clone ZM_BFc0017A14 3', mRNA sequence	gi|148937159	22261.1	4.96	1	160.64	100	160.64	100	3.8046	0.673586	6.54739	4	3.8046	9.72019	1.48459	0.581087	3.8046	9.72019	1.48459	-1.72091	2.55485
354	ZM_BFc0171G10.r ZM_BFc Zea mays cDNA clone ZM_BFc0171G10 5', mRNA sequence	gi|149100074	32712.3	6.53	2	187.73	100	117.05	100	0.595114	1.22984	1.87218	2	0.595114	1.52229	0.813112	0.317872	-1.68035	1.52229	-1.22984	-3.14592	2.55798
876	ZM_BFc0107A20.r ZM_BFc Zea mays cDNA clone ZM_BFc0107A20 5', mRNA sequence	gi|149008964	28920.3	5.94	1	65.82	99.967	65.82	99.967	0.696792	0.678841	1.21059	1	0.696792	1.78332	1.4731	0.57558	-1.43515	1.78332	1.4731	-1.73738	2.55933
808	ZM_BFc0158I15.r ZM_BFc Zea mays cDNA clone ZM_BFc0158I15 5', mRNA sequence	gi|149088592	32174.4	6.96	1	72.25	99.9925	72.25	99.9925	0.675152	0.770033	1.33292	1	0.675152	1.731	1.29865	0.506519	-1.48115	1.731	1.29865	-1.97426	2.56387
935	ZM_BFc0171I21.f ZM_BFc Zea mays cDNA clone ZM_BFc0171I21 3', mRNA sequence	gi|149100175	30201.4	5.91	1	58.19	99.8085	58.19	99.8085	0.401689	0.472249	0.489427	1	0.401689	1.03637	2.11753	0.820733	-2.48949	1.03637	2.11753	-1.21842	2.58004
338	ZM_BFb0380O11.f ZM_BFb Zea mays cDNA 3', mRNA sequence	gi|101398743	29701.8	9.15	2	195.23	100	138.29	100	0.745	1.75913	3.40407	3	0.745	1.93509	0.568464	0.218855	-1.34228	1.93509	-1.75913	-4.56923	2.59744
734	ZM_BFc0148M20.f ZM_BFc Zea mays cDNA clone ZM_BFc0148M20 3', mRNA sequence	gi|149082499	27502.1	6.65	1	85.38	99.9996	85.38	99.9996	0.408672	0.869926	0.957216	1	0.408672	1.10034	1.14952	0.426938	-2.44695	1.10034	1.14952	-2.34226	2.69248
1046	ZM_BFc0189K06.r ZM_BFc Zea mays cDNA clone ZM_BFc0189K06 5', mRNA sequence	gi|149111265	31933.6	10.04	1	47.59	97.8018	47.59	97.8018	0.701522	0.686198	1.31561	1	0.701522	1.91725	1.45731	0.533228	-1.42547	1.91725	1.45731	-1.87537	2.73299
1077	ZM_BFb0357N22.r ZM_BFb Zea mays cDNA 5', mRNA sequence	gi|101383106	33172.1	9	1	45.87	96.7336	45.87	96.7336	0.632086	0.44288	0.808552	1	0.632086	1.82567	2.25795	0.781751	-1.58206	1.82567	2.25795	-1.27918	2.88832
1100	ZM_BFc0086I20.f ZM_BFc Zea mays cDNA clone ZM_BFc0086I20 3', mRNA sequence	gi|148982397	27328.6	6.48	1	44.45	95.4703	44.45	95.4703	0.662854	1.01157	1.94062	1	0.662854	1.91841	0.988558	0.341569	-1.50863	1.91841	-1.01157	-2.92767	2.89417
1073	ZM_BFb0368N08.r ZM_BFb Zea mays cDNA 5', mRNA sequence	gi|101385192	26351.7	8.57	1	45.94	96.7858	45.94	96.7858	0.091899	0.696257	0.191019	1	0.091899	0.274351	1.43625	0.481099	-10.8815	-3.64496	1.43625	-2.07857	2.98536
1041	ZM_BFc0044F03.r ZM_BFc Zea mays cDNA clone ZM_BFc0044F03 5', mRNA sequence	gi|148953111	25502.8	5.27	1	48.08	98.0363	48.08	98.0363	0.736412	4.42294	10.4886	1	0.736412	2.37141	0.226094	0.0702106	-1.35794	2.37141	-4.42294	-14.2429	3.22022
712	zea439D06 Normalized cDNA library from mix tissues of maize Zea mays cDNA clone zea439D06, mRNA seq	gi|116813615	23382	6.43	1	89.94	99.9999	89.94	99.9999	0.505297	1.2169	1.98234	1	0.505297	1.62901	0.821763	0.2549	-1.97904	1.62901	-1.2169	-3.92311	3.22387
346	ZM_BFc0066D09.r ZM_BFc Zea mays cDNA clone ZM_BFc0066D09 5', mRNA sequence	gi|148964940	33447.8	6.34	2	191.16	100	103.7	100	0.564578	1.59635	2.92993	3	0.564578	1.8354	0.62643	0.192693	-1.77123	1.8354	-1.59635	-5.1896	3.25092
709	ZM_BFc0064B05.f ZM_BFc Zea mays cDNA clone ZM_BFc0064B05 3', mRNA sequence	gi|148963811	34504.1	7.79	1	90.54	99.9999	90.54	99.9999	0.49785	0.450895	0.754108	1	0.49785	1.67247	2.21781	0.660184	-2.00864	1.67247	2.21781	-1.51473	3.35938
762	ZM_BFc0123F01.r ZM_BFc Zea mays cDNA clone ZM_BFc0123F01 5', mRNA sequence	gi|149055762	32915.3	9.83	1	79.39	99.9985	79.39	99.9985	0.639272	0.586722	1.29405	1	0.639272	2.20557	1.70438	0.494007	-1.56428	2.20557	1.70438	-2.02426	3.45012
892	ZM_BFc0114A13.r ZM_BFc Zea mays cDNA clone ZM_BFc0114A13 5', mRNA sequence	gi|149015223	32886.3	8.65	1	64.37	99.9539	64.37	99.9539	0.486583	0.489355	1.01025	1	0.486583	2.06446	2.04351	0.481644	-2.05515	2.06446	2.04351	-2.07622	4.24277
684	ZM_BFc0066M08.r ZM_BFc Zea mays cDNA clone ZM_BFc0066M08 5', mRNA sequence	gi|148965319	24865	7.97	1	95.18	100	95.18	100	0.940542	0.347948	1.53829	1	0.940542	4.42103	2.87399	0.611421	-1.06322	4.42103	2.87399	-1.63554	4.70051
884	ZM_BFc0061I17.r ZM_BFc Zea mays cDNA clone ZM_BFc0061I17 5', mRNA sequence	gi|149205590	22015.4	10.37	1	65.13	99.9613	65.13	99.9613	0.445846	0.407866	0.913915	1	0.445846	2.24072	2.45178	0.487842	-2.24293	2.24072	2.45178	-2.04984	5.02578
605	ZM_BFc0191C24.r ZM_BFc Zea mays cDNA clone ZM_BFc0191C24 5', mRNA sequence	gi|149112160	30502.5	7.75	1	111.19	100	111.19	100	0.0285427	0.56813	0.100529	2	0.0285427	0.176948	1.76016	0.283924	-35.0352	-5.65139	1.76016	-3.52206	6.1994
933	zmrsub1_0B20-017-e04.s3 zmrsub1 Zea mays cDNA 3', mRNA sequence	gi|113703231	38754	9.28	1	58.49	99.8213	58.49	99.8213	2.90976	0.497957	9.67607	1	2.90976	19.4315	2.0082	0.300717	2.90976	19.4315	2.0082	-3.32539	6.67806
865	ZM_BFc0133B20.f ZM_BFc Zea mays cDNA clone ZM_BFc0133B20 3', mRNA sequence	gi|149074075	26754.4	9.11	1	66.72	99.9731	66.72	99.9731	0.226936	0.434565	0.867766	1	0.226936	1.99686	2.30115	0.261518	-4.40653	1.99686	2.30115	-3.82383	8.79921
898	zea_005168 Normalized cDNA library from mix tissues of maize Zea mays cDNA clone zea_005168, mRNA s	gi|116814898	16904.6	4.59	1	63.83	99.9478	63.83	99.9478	13.3796	0.192931	25.4086	1	13.3796	131.698	5.1832	0.526579	13.3796	131.698	5.1832	-1.89905	9.84315

## Sheet: Photosynthetic ETC
Proteins of the photosynthetic electron-transport chain and chlorophyll synthesis
Protein	Matching sequence (EST/protein)	Closest homolog with known function	2023S/2023C	CE704S/CE704C	(CE704S/CE704C) / (2023S/2023C)	Species
ferredoxin	gi|48374987		-3.17673	1.18562	3.7664	Zea mays
PsbP (23 kDa extrinsic polypeptide of photosystem II)	gi|149005501	ABY52939.1	-2.45823	-2.11443	1.1626	Oryza sativa
PsaK (photosystem I reaction center subunit)	gi|149205590	ACG29417.1	-2.45178	2.04984	5.02578	Zea mays
CP29 (Lhcb4 - chlorophyll a/b-binding protein, photosystem II)	gi|957271		-2.27769	1.4345	3.26735	Zea mays
plastocyanin	gi|149206150	gb|EU955634.1|	-2.27281	-1.45036	1.56707	Zea mays
electron carrier/iron ion binding protein	gi|149069674	NP_001147712.1	-2.24778	-1.01365	2.21752	Zea mays
ferredoxin-NADP reductase	gi|148968309	ACG35645.1	-2.15216	-2.15748	-1.00247	Zea mays
ferredoxin-NADP reductase	gi|149073444	gb|EU961740.1|	-2.07041	-2.11183	-1.02	Zea mays
CP26 (Lhcb5 - chlorophyll a/b-binding protein, photosystem II)	gi|148995850	NP_001105374.1	-1.81591	1.15954	2.10562	Zea mays
CP29 (Lhcb4 - chlorophyll a/b-binding protein, photosystem II)	gi|149107270	NP_001105502.1	-1.73558	1.22331	2.12316	Zea mays
CP26 (Lhcb5 - chlorophyll a/b-binding protein, photosystem II)	gi|148936738	NP_001105698.1	-1.64529	1.21604	2.00075	Zea mays
PsbQ (16 kDa extrinsic polypeptide of photosystem II)	gi|149090677	ACG26647.1	-1.46425	1.4718	2.15508	Zea mays
ATP synthase CF0 subunit b	gi|166619466	AEI70756.1	-1.37796	1.73214	2.38682	Puelia olyriformis
protochlorophyllide reductase B	gi|149110670	gb|EU963129.1|	-1.34984	-2.31233	-1.71304	Zea mays
ferredoxin-6	gi|148945786	gb|EU954487.1|	1.39887	2.05902	1.47192	Zea mays
PsaB (photosystem I core subunit)	gi|166551977	AAL79470.1	2.21578	-1.18116	-2.61719	Phaseolus vulgaris
PsbB (CP47, photosystem II core anntena)	gi|113826696	BAL44657.1	2.31054	-1.59569	-3.6869	Abies concolor
plastocyanin	gi|101389196	gb|EU955634.1|	-2.11386	-1.5113	1.39871	Zea mays
plastidic toxin-binding protein (Ptr ToxA-binding protein1)	gi|149015223	ACG46365.1	-2.04351	2.07622	4.24277	Zea mays
plastidic activator of cystein desulfurase (sufE-like protein)	gi|91049272	XP_003577911.1	-1.77871	1.28053	2.27769	Brachypodium distachyon
thylakoid luminal 16.5 kDa protein	gi|149083201	ACG28369.1	-1.21653	1.6723	2.0344	Zea mays

## Sheet: Saccharide metabolism
Proteins participating in photosynthetic carbon fixation and saccharide metabolism
Protein	Matching sequence (EST/protein)	Closest homolog with known function	2023S/2023C	CE704S/CE704C	(CE704S/CE704C) / (2023S/2023C)	Species
sorbitol dehydrogenase	gi|88750654	gb|DQ191049.1|	-2.35475	1.01542	2.39105	Zea mays
starch branching enzyme IIa (Sbe2a)	gi|101383106	gb|U65948.1|ZMU65948	-2.25795	1.27918	2.88832	Zea mays
beta-amylase	gi|149100175	emb|Z25871.1|ZMBAMYL	-2.11753	1.21842	2.58004	Zea mays
phosphoenolpyruvate carboxykinase	gi|148930870	NP_001146178.1	-2.04134	-2.17971	-1.06778	Zea mays
ribulose-1,5-bisphosphate carboxylase/oxygenase large subunit	gi|113599488	ADQ47556.1	-1.86895	1.36073	2.54314	Ampelopsis delavayana
xylanase inhibitor (TAXI-IV)	gi|149112160	ACG48847.1	-1.76016	3.52206	6.1994	Zea mays
anthocyanidin 5,3-O-glucosyltransferase	gi|148963102	ACG35511.1	-1.73012	1.21939	2.1097	Zea mays
starch synthase IIIb-2	gi|149087616	ref|NM_001112546.1|	-1.57014	1.28731	2.02127	Zea mays
pyruvate kinase (cytosolic)	gi|111433847	NP_001149198.1	-1.51371	1.35779	2.05531	Zea mays
phosphoenolpyruvate carboxykinase	gi|149075345	dbj|AB018744.1|	-1.30693	-2.25295	-1.72385	Zea mays
succinyl-CoA ligase (alpha-chain 2)	gi|166425148	ACG31861.1	-1.28151	1.60348	2.05488	Zea mays
aconitate hydratase (cytoplasmic)	gi|95107766	Q6YZX6.1	-1.21278	1.89116	2.29357	Oryza sativa
invertase	gi|951166		-1.15547	1.79202	2.07062	Zea mays
polygalacturonase inhibitor	gi|149100606	NP_001151303.1	-1.14745	1.74121	1.99794	Zea mays
sucrose synthase 1	gi|116813615	gb|EU971052.1|	1.2169	3.92311	3.22387	Zea mays
NADP-dependent malic enzyme	gi|148970199	gb|EU975279.1|	1.38259	2.16219	1.56387	Zea mays
sucrose synthase 2	gi|162458268		1.46139	2.11318	1.44601	Zea mays
rubisco large subunit-binding protein (subunit alpha)	gi|149004928	gb|EU957583.1|	1.53801	2.05252	1.33453	Zea mays
transaldolase 2	gi|149099949	NP_001150674.1	1.67509	-1.71468	-2.87225	Zea mays
non-cyanogenic beta-glucosidase	gi|160481639	ACG28509.1	2.06823	-1.04745	-2.16636	Zea mays
endo-1,3;1,4-beta-D-glucanase	gi|149088208	NP_001148765.1	2.12997	1.49397	-1.42571	Zea mays
xyloglucan xyloglucosyl transferase	gi|148956402	ACS13757.1	2.5274	3.06053	1.21094	Hordeum vulgare
rubisco activase	gi|148995142	P93431.2	2.90519	4.86708	1.6753	Oryza sativa

## Sheet: Membrane  (+ transport)
Membrane proteins participating in transport
Protein	Matching sequence (EST/protein)	Closest homolog with known function	2023S/2023C	CE704S/CE704C	(CE704S/CE704C) / (2023S/2023C)	Species
sugar carrier protein C	gi|148966293	NP_001148007.1	1.49321	-2.98488	-4.45706	Zea mays
aquaporin PIP2.1	gi|149110751	gb|EU959656.1|	2.12037	1.55918	-1.35993	Zea mays
ATP/ADP translocase (plastidic)	gi|148990897	BAD24996.1	-1.40605	1.62158	2.28001	Oryza sativa
ATP/ADP translocase (mitochondrial)	gi|149111265	emb|X57556.1|ZMANT1MU	-1.45731	1.87537	2.73299	Zea mays
ATP synthase subunit A (vacuolar)	gi|149070206	ACG48688.1	-1.27139	1.89804	2.41315	Zea mays
2-oxoglutarate/malate carrier protein (mitochondrial)	gi|149055762	gb|EU966618.1|	-1.70438	2.02426	3.45012	Zea mays
adaptin-like protein	gi|160481664	gb|EU971310.1|	1.11203	2.07072	1.86211	Zea mays
aquaporin	gi|29650727		1.5497	2.12058	1.36838	Zea mays
ran-binding protein 1	gi|116826473	gb|EU960326.1|	1.2344	2.17652	1.76323	Zea mays
aguaporin PIP2	gi|162459653		1.4808	2.43093	1.64164	Zea mays

## Sheet: Lipid metabolism
Proteins participating in lipid metabolism
Protein	Matching sequence (EST/protein)	Closest homolog with known function	2023S/2023C	CE704S/CE704C	(CE704S/CE704C) / (2023S/2023C)	Species
3-ketoacyl-CoA thiolase 2 (peroxisomal)	gi|91874450	NP_001241698.1	-1.11767	1.88604	2.10796	Zea mays
allene oxide synthase	gi|162460508		1.23664	2.05248	1.65972	Zea mays
allene oxide cyclase 4	gi|149081196	ACG39242.1	1.97256	2.77433	1.40646	Zea mays
phosphatase PHOSPHO1 (phosphoethanolamine/phosphocholine phosphatase)	gi|149104232	ACG25081.1	-3.01903	-2.26796	1.33117	Zea mays
undecaprenyl pyrophosphate synthetase	gi|149103206	NP_001149894.1	3.81087	9.27907	2.4349	Zea mays
acetyl-CoA acetyltransferase 1 (cytosolic)	gi|149017000	NP_001148667.1	1.47207	2.24233	1.52324	Zea mays

## Sheet: Amino acid metabolism
Proteins participating in amino acid metabolism
Protein	Matching sequence (EST/protein)	Closest homolog with known function	2023S/2023C	CE704S/CE704C	(CE704S/CE704C) / (2023S/2023C)	Species
methionine synthase	gi|148941572	AAL33589.1	2.08551	1.79591	-1.16126	Zea mays
argininosuccinate synthase	gi|149055399	ACG38001.1	1.10896	2.00746	1.81023	Zea mays
D-amino acid oxidase	gi|149096140	NP_001105990.1	-1.29737	1.66217	2.15645	Zea mays
cysteine synthase	gi|149088592	NP_001105469.1	-1.29865	1.97426	2.56387	Zea mays
lysine decarboxylase-like	gi|113701642	NP_001152209.1	-1.4288	1.74007	2.48621	Zea mays
alanine aminotransferase 2	gi|148963811	NP_001151209.1	-2.21781	1.51473	3.35938	Zea mays
aminomethyltransferase (mitochondrial)	gi|149086494	XP_003580582.1	-2.25579	-1.21221	1.86089	Solanum tuberosum

## Sheet: Detoxification
Detoxification proteins
Protein	Matching sequence (EST/protein)	Closest homolog with known function	2023S/2023C	CE704S/CE704C	(CE704S/CE704C) / (2023S/2023C)	Species
catalase (isozyme 2)	gi|149095776	NP_001105310.1	-2.23977	1.07331	2.40397	Zea mays
thylakoid-bound ascorbate peroxidase APx8	gi|149108022	NP_001149509.1	-1.57022	1.29086	2.02693	Zea mays
superoxide dismutase [Mn] 3.3 (mitochondrial)	gi|1174390		1.11325	2.21199	1.98697	Zea mays
glutathione S-transferase I	gi|168489		3.00129	1.73978	-1.7251	Zea mays
catalase (isozyme 2)	gi|149095777	P12365.3	-1.77589	1.2806	2.2742	Zea mays

## Sheet: Stress
Stress proteins
Protein	Matching sequence (EST/protein)	Closest homolog with known function	2023S/2023C	CE704S/CE704C	(CE704S/CE704C) / (2023S/2023C)	Species
nucleoside-triphosphatase (disease resistance gene analog PIC15)	gi|3982622		-3.36824	1.15095	3.87667	Zea mays
ASR protein (ABA- stress- and ripening-induced protein)	gi|148965319	ref|NM_001112764.1|	-2.87399	1.63554	4.70051	Zea mays
chloroplast post-illumination chlorophyll fluorescence increase protein (PIFI)	gi|149082373	gb|DQ854728.1|	-2.71031	-1.43618	1.88716	Zea mays
ASR2 protein (ABA- stress- and ripening-induced protein)	gi|149070922	gb|EU952401.1|	1.52895	2.46527	1.61239	Zea mays
stress responsive protein	gi|149004618	gb|EU963681.1|	1.71267	2.75392	1.60796	Zea mays
ASR2 protein (ABA- stress- and ripening-induced protein)	gi|149100400	gb|EU960308.1|	1.7593	2.01287	1.14413	Zea mays
abscisic stress protein homolog (ABA1)	gi|108954243	ref|NM_001111891.1|	2.055	4.50484	2.19213	Zea mays
ERD4 protein (early responsive to dehydration)	gi|149085052	gb|EU348754.1|	2.24125	2.44837	1.09241	Zea mays
disease resistance response protein 206	gi|148975107	NP_001148909.1	2.65838	1.0702	-2.48401	Zea mays
Esi-2 (early salt stress and cold acclimation-induced protein 2)	gi|91054543	AAY16798.1	4.97279	5.41566	1.08906	Lophopyrum elongatum
stress responsive protein	gi|149112757	NP_001149550.1	1.53339	3.3604	2.19148	Zea mays
stress responsive protein	gi|149100074	gb|EU963681.1|	1.22984	3.14592	2.55798	Zea mays
cold regulated protein (putative phosphatidylethanolamine binding protein)	gi|113702333	AAT47009.1	2.57472	1.80915	-1.42317	Oryza sativa
LEA (late embryogenesis abundant) protein group3	gi|162463970		1.04492	2.86885	2.74554	Zea mays

## Sheet: Dehydrins
Dehydrins
Protein	Matching sequence (EST/protein)	Closest homolog with known function	2023S/2023C	CE704S/CE704C	(CE704S/CE704C) / (2023S/2023C)	Species
dehydrin RAB-17	gi|149074542	CAM56275.1	14.9603	30.0786	2.01056	Zea mays
dehydrin RAB-17	gi|239236		6.89907	16.22	2.35105	Zea mays
dehydrin COR410	gi|101398743	gb|EU955536.1|	1.75913	4.56923	2.59744	Zea mays
dehydrin	gi|162461133		2.38887	4.56237	1.90984	Zea mays
dehydrin COR410	gi|91875531	gb|EU966442.1|	2.52873	3.9082	1.54552	Zea mays
dehydrin 13	gi|111990620	ACG47851.1	1.43292	2.87125	2.00377	Zea mays

[truncated: 5 more sheets: Chaperones, Cell signalling, Proteases (+ inhibitors), Gene expression (+ regulation), Miscellaneous]
